# Supplementary material for: Modeling maternal cholesterol exposure reveals a reduction of neural progenitor proliferation using human cerebral organoids
Source: Life Med. 2022 Aug 26;2(2):lnac034. doi: 10.1093/lifemedi/lnac034 (PMC11749704; doi:10.1093/lifemedi/lnac034)
Supplement: lnac034_suppl_Supplementary_Table_S1-S5 [file lnac034_suppl_Supplementary_Table_S1-S5.xlsx]

## Sheet: Supplemental Table 1
Supplemental Table 1: Differentially expressed genes.
	p_val	avg_log2FC	pct.1	pct.2	p_val_adj	g
MINOS1	0	-1.2216	0	0.566	0	DOWN
SFPQ	0	-0.92419	0.77	0.888	0	DOWN
RPS8	0	0.688995	0.999	0.999	0	UP
C1orf123	0	-0.608746	0	0.291	0	DOWN
CYR61	0	-1.19703	0	0.337	0	DOWN
RWDD3	0	0.365851	0.255	0.011	0	UP
AC245407.2	0	0.357105	0.203	0	0	UP
RPS27	0	1.12794	0.999	0.998	0	UP
KRTCAP2	0	0.660085	0.785	0.385	0	UP
TROVE2	0	-1.24869	0	0.571	0	DOWN
WBP1	0	0.778504	0.514	0.028	0	UP
RPL31	0	1.13196	0.994	0.916	0	UP
ARL5A	0	0.568288	0.622	0.228	0	UP
RPL37A	0	1.0965	0.999	0.999	0	UP
2022-09-02	0	-1.69694	0	0.714	0	DOWN
MUC20-OT1	0	-0.721182	0	0.331	0	DOWN
NCBP2-AS2	0	-0.716249	0	0.346	0	DOWN
RPL35A	0	0.691661	0.999	0.998	0	UP
GSX2	0	0.641977	0.385	0.085	0	UP
2022-09-11	0	-1.9718	0	0.765	0	DOWN
RPL34	0	0.801524	0.998	0.997	0	UP
RPL37	0	0.98053	0.998	0.995	0	UP
MAP1B	0	-1.1124	0.987	0.999	0	DOWN
RPS23	0	0.629068	0.998	0.999	0	UP
COX7C	0	0.592324	0.995	0.985	0	UP
NRN1	0	-1.33576	0.071	0.453	0	DOWN
HIST1H4C	0	2.31659	0.748	0.361	0	UP
HIST1H4E	0	0.577013	0.32	0.013	0	UP
HMGN4	0	0.577139	0.399	0.01	0	UP
RPP21	0	0.902821	0.669	0.107	0	UP
DDX39B	0	1.08506	0.822	0.27	0	UP
ABHD16A	0	0.470301	0.365	0.043	0	UP
C6orf48	0	-1.58587	0	0.671	0	DOWN
TOMM6	0	1.75094	0.846	0	0	UP
PTP4A1	0	-1.12323	0	0.515	0	DOWN
KIAA0408	0	0.525978	0.314	0.039	0	UP
SOGA3	0	0.436514	0.267	0.021	0	UP
2022-09-07	0	-2.36044	0	0.895	0	DOWN
MRPS24	0	1.40102	0.784	0.021	0	UP
GTF2I	0	-0.648844	0.91	0.938	0	DOWN
CYP51A1	0	0.604828	0.405	0.067	0	UP
ASNS	0	-0.854515	0.033	0.349	0	DOWN
POLR2J3	0	0.563795	0.346	0.005	0	UP
POLR2J3.1	0	-1.42362	0	0.606	0	DOWN
UPK3BL1	0	0.352051	0.24	0.002	0	UP
XIST	0	-0.97921	0.841	0.921	0	DOWN
RPL36A	0	2.47368	0.997	0.87	0	UP
2022-09-06	0	-1.02181	0	0.42	0	DOWN
RPL39	0	0.644228	0.998	0.999	0	UP
RPS20	0	0.833989	0.994	0.968	0	UP
C8orf59	0	-1.16614	0	0.546	0	DOWN
RPL30	0	0.438949	0.998	0.999	0	UP
TOMM5	0	1.30744	0.783	0.135	0	UP
TMEFF1	0	1.23727	0.675	0.04	0	UP
GNG10	0	0.796831	0.507	0.018	0	UP
FAM69B	0	-0.675009	0	0.319	0	DOWN
RPLP2	0	0.531693	0.996	0.995	0	UP
RPL27A	0	0.83342	0.996	0.988	0	UP
EIF4G2	0	-0.74273	0.875	0.936	0	DOWN
C11orf96	0	0.748747	0.57	0.182	0	UP
EEF1G	0	4.55571	0.997	0.091	0	UP
BSCL2	0	1.51416	0.732	0.015	0	UP
FKBP2	0	-1.03358	0.087	0.53	0	DOWN
RBM4	0	1.03933	0.864	0.329	0	UP
RPS25	0	0.689536	0.997	0.995	0	UP
FAM213A	0	-1.4493	0	0.618	0	DOWN
NUTM2A-AS1	0	0.50469	0.428	0.081	0	UP
FAM45A	0	-0.659144	0	0.315	0	DOWN
SARNP	0	1.08756	0.741	0.105	0	UP
RPS26	0	0.624788	0.994	0.975	0	UP
RPL41	0	0.688304	0.998	0.999	0	UP
AC084033.3	0	-0.640421	0	0.3	0	DOWN
RPL6	0	0.537481	0.999	0.999	0	UP
RPL21	0	0.656138	0.997	0.998	0	UP
NOVA1	0	1.27403	0.936	0.541	0	UP
LINC01551	0	1.05903	0.93	0.627	0	UP
PSMA6	0	1.25783	0.821	0.123	0	UP
NKX2-1	0	0.86368	0.232	0.007	0	UP
RPS29	0	1.39272	0.998	0.992	0	UP
AL627171.2	0	0.768839	0.454	0.003	0	UP
COX16	0	0.928138	0.724	0.159	0	UP
DLK1	0	1.70346	0.612	0.228	0	UP
APOPT1	0	-1.15938	0	0.538	0	DOWN
PWAR6	0	-0.946264	0	0.405	0	DOWN
FAM96A	0	-0.664877	0	0.32	0	DOWN
RPS17	0	2.20567	0.99	0.639	0	UP
RAMMET	0	-0.873581	0	0.422	0	DOWN
NGRN	0	1.4721	0.843	0.18	0	UP
FAM173A	0	-0.715991	0	0.333	0	DOWN
ATP6V0C	0	1.78347	0.831	0.003	0	UP
PAM16	0	0.74244	0.484	0.012	0	UP
C16orf45	0	-1.18684	0	0.51	0	DOWN
RPS15A	0	0.560848	0.998	0.998	0	UP
PAGR1	0	0.409008	0.34	0.056	0	UP
FAM57B	0	-1.20224	0	0.444	0	DOWN
AC009107.2	0	0.501776	0.332	0	0	UP
FAM96B	0	-1.70691	0	0.744	0	DOWN
TUBB3	0	3.76393	0.989	0.346	0	UP
NLRP1	0	-1.40669	0.135	0.672	0	DOWN
RNASEK	0	2.24995	0.954	0.049	0	UP
C17orf49	0	1.12222	0.724	0.085	0	UP
GABARAP	0	2.21424	0.986	0.363	0	UP
EIF4A1	0	1.00522	0.987	0.846	0	UP
RPL26	0	0.632902	0.998	0.999	0	UP
ZNF286A	0	0.497044	0.408	0.075	0	UP
WSB1	0	-0.851716	0.883	0.933	0	DOWN
LINC02001	0	-0.588603	0	0.284	0	DOWN
RPL23	0	0.535626	0.996	0.992	0	UP
SMARCE1	0	0.981638	0.826	0.304	0	UP
RPL27	0	0.4996	0.995	0.99	0	UP
NME2	0	2.13151	0.888	0.03	0	UP
RPL38	0	0.997658	0.997	0.983	0	UP
MRPL38	0	0.482825	0.373	0.04	0	UP
2022-09-09	0	-0.68184	0	0.326	0	DOWN
C18orf32	0	1.30621	0.88	0.272	0	UP
RPL17	0	3.88791	0.998	0.621	0	UP
DBNDD2	0	0.325561	0.216	0	0	UP
UBE2V1	0	1.31852	0.769	0.039	0	UP
GNAS	0	-0.547876	0.966	0.981	0	DOWN
ATP5F1E	0	0.6008	0.992	0.957	0	UP
RPS21	0	1.51398	0.997	0.961	0	UP
MUM1	0	-0.87486	0	0.39	0	DOWN
AES	0	-1.95006	0	0.792	0	DOWN
RPL36	0	0.617689	0.997	0.992	0	UP
C19orf70	0	-0.874793	0	0.4	0	DOWN
PET100	0	0.785195	0.848	0.465	0	UP
TRAPPC5	0	0.824075	0.552	0.039	0	UP
NDUFA7	0	0.818898	0.785	0.315	0	UP
RPS28	0	0.864286	0.997	0.994	0	UP
ASNA1	0	-0.701066	0	0.339	0	DOWN
EGLN2	0	0.471425	0.33	0.017	0	UP
BCKDHA	0	0.577407	0.393	0.023	0	UP
RPL13A	0	0.74169	0.998	0.999	0	UP
MIF	0	2.12043	0.994	0.813	0	UP
PDXP	0	0.628642	0.4	0.006	0	UP
2022-09-03	0	-1.18504	0	0.485	0	DOWN
GATD3B	0	0.332339	0.234	0.01	0	UP
WRB	0	-1.13138	0	0.507	0	DOWN
MT-ND1	0	-0.692416	0.993	0.994	0	DOWN
MT-ATP8	0	0.486321	0.35	0.057	0	UP
MT-ND3	0	1.00228	0.996	0.981	0	UP
MT-ND4L	0	0.724095	0.781	0.423	0	UP
MT-ND4	0	-0.613547	0.998	1	0	DOWN
MICOS10	0	1.26964	0.709	0	0	UP
SNHG3	0	0.48793	0.301	0	0	UP
CZIB	0	0.619822	0.405	0	0	UP
CCN1	0	1.57588	0.453	0	0	UP
CCDC18-AS1	0	0.411702	0.267	0	0	UP
GAS5	0	2.73284	0.945	0	0	UP
RO60	0	1.08246	0.644	0	0	UP
PACC1	0	0.372194	0.249	0	0	UP
PANTR1	0	2.46432	0.762	0	0	UP
SEPTIN10	0	0.325465	0.222	0	0	UP
MTLN	0	0.357118	0.238	0	0	UP
SEPTIN2	0	1.26555	0.697	0	0	UP
TASOR	0	0.342922	0.223	0	0	UP
DIPK2A	0	0.330905	0.204	0	0	UP
SOX2-OT	0	1.53309	0.59	0	0	UP
NCBP2AS2	0	0.710784	0.467	0	0	UP
DANCR	0	1.50083	0.77	0	0	UP
SEPTIN11	0	1.8019	0.816	0	0	UP
CERT1	0	0.371453	0.24	0	0	UP
TRIM52-AS1	0	0.390875	0.248	0	0	UP
SNHG32	0	2.09077	0.907	0	0	UP
MMUT	0	0.289515	0.199	0	0	UP
SNHG5	0	1.47579	0.747	0	0	UP
MTRES1	0	0.409787	0.271	0	0	UP
NUP42	0	0.429425	0.29	0	0	UP
SEPTIN7	0	2.03522	0.907	0	0	UP
YAE1	0	0.414798	0.27	0	0	UP
AUXG01000058.1	0	1.53917	0.506	0	0	UP
SNHG6	0	3.28247	0.98	0	0	UP
RBIS	0	1.41396	0.769	0	0	UP
DIPK1B	0	0.852712	0.528	0	0	UP
PRXL2A	0	1.03455	0.578	0	0	UP
DENND10	0	0.547728	0.357	0	0	UP
SNHG1	0	1.46454	0.737	0	0	UP
ZNRD2	0	0.325092	0.214	0	0	UP
RAB30-DT	0	0.543493	0.342	0	0	UP
LINC02762	0	0.55655	0.297	0	0	UP
MIR100HG	0	1.30919	0.592	0	0	UP
RESF1	0	0.323092	0.209	0	0	UP
GIHCG	0	0.684471	0.396	0	0	UP
SBNO1-AS1	0	0.33268	0.213	0	0	UP
TPT1-AS1	0	0.432452	0.263	0	0	UP
OBI1	0	0.377458	0.256	0	0	UP
DMAC2L	0	0.335042	0.219	0	0	UP
COA8	0	1.10617	0.641	0	0	UP
SNHG14	0	1.73595	0.75	0	0	UP
OIP5-AS1	0	0.797339	0.484	0	0	UP
GABPB1-IT1	0	0.449801	0.293	0	0	UP
CIAO2A	0	0.740602	0.474	0	0	UP
RAMAC	0	0.462639	0.305	0	0	UP
LINC01578	0	2.45604	0.954	0	0	UP
ANTKMT	0	0.512352	0.327	0	0	UP
BMERB1	0	1.02939	0.561	0	0	UP
TLCD3B	0	1.02723	0.409	0	0	UP
CIAO2B	0	1.46971	0.793	0	0	UP
AC012146.1	0	0.363277	0.226	0	0	UP
SNHG29	0	3.60583	0.993	0	0	UP
AC005562.1	0	0.2913	0.204	0	0	UP
SNHG30	0	0.475106	0.309	0	0	UP
SNHG16	0	1.46642	0.713	0	0	UP
SEPTIN9	0	0.51411	0.34	0	0	UP
HEXD	0	0.332062	0.217	0	0	UP
FAM174C	0	0.343313	0.222	0	0	UP
PWWP3A	0	0.897262	0.531	0	0	UP
TLE5	0	2.02164	0.857	0	0	UP
MICOS13	0	0.704594	0.431	0	0	UP
ZNF433-AS1	0	0.3575	0.226	0	0	UP
GET3	0	0.580185	0.383	0	0	UP
SNHG17	0	0.364862	0.236	0	0	UP
GET1	0	0.946263	0.549	0	0	UP
LINC00205	0	0.426754	0.243	0	0	UP
TTC28-AS1	0	0.593474	0.371	0	0	UP
TUG1	0	0.499235	0.324	0	0	UP
SEPTIN3	0	0.832856	0.432	0	0	UP
LINC01278	0	0.309789	0.213	0	0	UP
SEPTIN6	0	0.788344	0.445	0	0	UP
AC097376.3	7.10891e-307	0.309033	0.196	0	1.36527e-302	UP
RPS13	3.14801e-306	0.438532	0.997	0.999	6.04576e-302	UP
NUPL2	2.73591e-304	-0.539914	0	0.262	5.25432e-300	DOWN
TOMM7	5.05591e-303	0.55409	0.965	0.805	9.70988e-299	UP
ZFAS1	3.25608e-301	0.526776	0.989	0.923	6.2533e-297	UP
HNRNPU	2.31091e-300	-0.705602	0.766	0.86	4.43811e-296	DOWN
SCO2	1.93005e-299	0.291256	0.191	0	3.70666e-295	UP
ABCF2	7.39968e-296	0.275318	0.19	0	1.42111e-291	UP
LMO1	2.97924e-294	0.604057	0.432	0.118	5.72164e-290	UP
DLX2	1.6839e-293	0.943181	0.567	0.212	3.23393e-289	UP
AKIRIN2	1.31202e-292	0.539019	0.618	0.244	2.51974e-288	UP
VPS13B-DT	4.44984e-289	0.282124	0.185	0	8.54592e-285	UP
ATP5S	8.84953e-287	-0.5359	0	0.249	1.69955e-282	DOWN
FAU	2.12352e-285	0.363515	0.995	0.997	4.07822e-281	UP
ZIC2	2.94174e-283	-0.82951	0.074	0.361	5.6496e-279	DOWN
IGFBPL1	1.52526e-282	0.802057	0.394	0.112	2.92926e-278	UP
FAM208A	3.39317e-282	-0.515133	0	0.245	6.51659e-278	DOWN
SLC66A2	7.19711e-280	0.271636	0.179	0	1.38221e-275	UP
COL4A3BP	2.0088e-278	-0.532164	0	0.242	3.8579e-274	DOWN
MAP4K3-DT	1.45307e-276	0.269808	0.177	0	2.79062e-272	UP
TTC3	2.17408e-276	-0.635297	0.939	0.968	4.17533e-272	DOWN
ASB3	9.68568e-276	0.382055	0.364	0.081	1.86014e-271	UP
THORLNC	5.36137e-274	0.274879	0.176	0	1.02965e-269	UP
RAB30-AS1	6.67575e-272	-0.50132	0	0.237	1.28208e-267	DOWN
SET	1.7371e-271	-0.497176	0.978	0.984	3.3361e-267	DOWN
ATP5ME	2.71192e-271	0.522456	0.953	0.758	5.20823e-267	UP
RPL32	9.26597e-266	0.385001	0.998	0.999	1.77953e-261	UP
LIN37	1.09238e-265	0.306876	0.217	0.016	2.09791e-261	UP
RMST	7.42972e-265	0.321322	0.17	0	1.42688e-260	UP
HMGCS1	2.22105e-264	-0.88027	0.439	0.687	4.26553e-260	DOWN
SNX15	5.95044e-263	0.283934	0.211	0.014	1.14278e-258	UP
EFNB2	1.12114e-262	-0.902274	0.482	0.673	2.15315e-258	DOWN
DMRTA2	2.21144e-261	-0.656409	0.027	0.279	4.24708e-257	DOWN
AL391069.2	6.01455e-261	0.276331	0.186	0.006	1.15509e-256	UP
SOX11	5.76398e-259	-0.905901	0.928	0.963	1.10697e-254	DOWN
CIAO3	7.62116e-257	0.251502	0.165	0	1.46364e-252	UP
AC010642.2	3.25664e-256	0.554079	0.671	0.317	6.25438e-252	UP
PCBP1-AS1	2.16373e-255	0.258525	0.165	0	4.15544e-251	UP
EFNA2	4.054e-254	0.293504	0.22	0.02	7.78571e-250	UP
LINC01159	1.41326e-253	0.261213	0.163	0	2.71417e-249	UP
RPS11	2.89229e-253	0.426179	0.998	0.999	5.55465e-249	UP
EIF3F	6.17765e-253	0.473925	0.979	0.888	1.18642e-248	UP
RPL7A	6.22862e-253	0.37829	0.997	1	1.19621e-248	UP
RBM27	5.39686e-252	0.393469	0.396	0.11	1.03647e-247	UP
YAE1D1	8.59008e-252	-0.465064	0	0.222	1.64973e-247	DOWN
BTG1	9.7143e-251	0.661591	0.985	0.901	1.86563e-246	UP
SLC25A6	2.10336e-250	0.584278	0.966	0.829	4.0395e-246	UP
HIST2H2AC	7.13639e-250	0.532691	0.232	0.028	1.37054e-245	UP
RPS16	7.59889e-250	0.457939	0.998	0.997	1.45937e-245	UP
GARS-DT	3.15994e-249	0.252308	0.161	0	6.06867e-245	UP
DGCR9	1.04069e-248	0.330235	0.193	0.011	1.99864e-244	UP
PQLC1	2.17251e-246	-0.467847	0	0.218	4.1723e-242	DOWN
RPS12	4.06801e-244	0.444937	0.998	0.999	7.81261e-240	UP
MGST1	2.34281e-242	0.655827	0.347	0.094	4.49937e-238	UP
TYMSOS	5.34734e-242	0.272253	0.156	0	1.02696e-237	UP
RPL14	1.06714e-241	0.352475	0.997	0.998	2.04944e-237	UP
AL050309.1	1.78657e-239	0.25078	0.155	0	3.43111e-235	UP
TTC4	1.82816e-239	0.277796	0.237	0.031	3.51098e-235	UP
PRR4	7.69452e-237	0.263772	0.168	0.005	1.47773e-232	UP
SNHG7	1.59035e-236	0.562311	0.839	0.527	3.05426e-232	UP
HEXDC	4.79659e-236	-0.447624	0	0.209	9.21186e-232	DOWN
AC097376.2	4.79659e-236	-0.457202	0	0.209	9.21186e-232	DOWN
GPS2	2.37088e-235	0.411183	0.496	0.178	4.55327e-231	UP
RNF145	2.40256e-235	0.412106	0.492	0.177	4.61413e-231	UP
2022-03-06	4.04168e-235	-0.684359	0.577	0.717	7.76204e-231	DOWN
TMEM206	3.44027e-233	-0.425578	0	0.207	6.60703e-229	DOWN
RPL10	9.3583e-232	0.377979	0.999	0.999	1.79726e-227	UP
RPL3	1.53525e-231	0.367709	0.998	1	2.94845e-227	UP
RNF219	4.22556e-231	-0.438732	0	0.206	8.11519e-227	DOWN
C6orf203	5.80456e-230	-0.433179	0	0.205	1.11477e-225	DOWN
RAD50	1.05622e-229	0.294285	0.213	0.024	2.02847e-225	UP
MFSD14A	8.10059e-228	0.296321	0.275	0.052	1.55572e-223	UP
HIST1H3D	4.11168e-225	0.713143	0.146	0	7.89649e-221	UP
CD27-AS1	4.86467e-224	0.263805	0.145	0	9.3426e-220	UP
RAB4B	5.26246e-224	0.277556	0.194	0.017	1.01066e-219	UP
AP002884.1	3.75428e-220	-0.495746	0	0.197	7.21009e-216	DOWN
NOP53	1.35382e-217	0.502133	0.918	0.704	2.60001e-213	UP
CASTOR2	2.11727e-217	0.269305	0.197	0.02	4.06623e-213	UP
C1orf61	1.5702e-216	-0.821192	0.529	0.754	3.01557e-212	DOWN
RTN4	2.76908e-215	-0.551445	0.931	0.953	5.31801e-211	DOWN
FEZF2	1.70541e-214	-0.788849	0.053	0.282	3.27523e-210	DOWN
NACA	2.92702e-213	0.336003	0.998	0.999	5.62135e-209	UP
RPL35	3.7652e-213	0.381429	0.996	0.995	7.23107e-209	UP
NDUFA13	4.39244e-213	0.473947	0.947	0.778	8.43567e-209	UP
SOX1-OT	7.8813e-213	0.298285	0.206	0.025	1.5136e-208	UP
MAP4K4	1.16873e-211	-0.869416	0.574	0.706	2.24454e-207	DOWN
MUT	1.97065e-210	-0.389733	0	0.189	3.78464e-206	DOWN
RACK1	1.6463e-209	0.362926	0.998	0.997	3.16172e-205	UP
FDFT1	4.27047e-209	-0.66104	0.58	0.759	8.20144e-205	DOWN
CSDE1	5.4381e-209	-0.551014	0.789	0.847	1.04439e-204	DOWN
UCHL1	7.59166e-209	-0.608569	0.838	0.915	1.45798e-204	DOWN
TMEM258	1.11565e-208	0.463141	0.917	0.698	2.14261e-204	UP
RPL5	1.26797e-207	0.340914	0.999	1	2.43514e-203	UP
VAX1	1.28665e-207	0.273286	0.189	0.019	2.47101e-203	UP
FZD5	1.82664e-207	0.270608	0.208	0.027	3.50805e-203	UP
TBR1	2.21219e-207	-0.806982	0.034	0.254	4.24851e-203	DOWN
SMARCA4	2.42286e-207	-0.628546	0.733	0.815	4.65311e-203	DOWN
NR2F2	4.91078e-207	-0.888124	0.479	0.692	9.43115e-203	DOWN
HNRNPA1	1.8053e-206	0.440515	0.997	0.99	3.46707e-202	UP
LRATD1	8.01863e-205	0.278649	0.133	0	1.53998e-200	UP
RPS7	5.54038e-204	0.382067	0.997	0.999	1.06403e-199	UP
AARSD1	2.73537e-203	0.3309	0.362	0.109	5.25329e-199	UP
GAN	3.17928e-203	-0.493301	0.033	0.243	6.1058e-199	DOWN
DYNC1I2	3.32204e-203	0.58958	0.899	0.669	6.37998e-199	UP
ABCF2.1	4.30235e-202	-0.370917	0	0.182	8.26266e-198	DOWN
C19orf24	4.59184e-200	-0.380192	0	0.18	8.81862e-196	DOWN
CTGF	4.59184e-200	-1.04835	0	0.18	8.81862e-196	DOWN
SQLE	6.12937e-200	-0.664734	0.53	0.693	1.17715e-195	DOWN
CWF19L2	6.36824e-197	0.381319	0.483	0.193	1.22302e-192	UP
ENAH	2.06554e-196	-0.598808	0.635	0.743	3.96686e-192	DOWN
NDUFA3	4.62333e-194	0.477461	0.828	0.537	8.8791e-190	UP
THTPA	6.86189e-193	-0.382187	0.002	0.179	1.31783e-188	DOWN
RPL11	3.3217e-192	0.304156	0.998	1	6.37932e-188	UP
RPL24	2.66628e-191	0.286622	0.998	0.999	5.1206e-187	UP
KIAA1551	6.78337e-191	-0.366851	0	0.173	1.30275e-186	DOWN
RPS19	9.04443e-191	0.434787	0.999	1	1.73698e-186	UP
TOMM20	1.82204e-189	0.428925	0.968	0.841	3.49922e-185	UP
IDI1	2.98879e-189	-0.604045	0.686	0.795	5.73998e-185	DOWN
SSSCA1	1.59273e-188	-0.360802	0	0.171	3.05883e-184	DOWN
ATP5MG	5.17981e-188	0.367319	0.986	0.944	9.94782e-184	UP
SYNE2	1.68627e-187	-0.883953	0.631	0.716	3.23848e-183	DOWN
AK1	1.94728e-187	0.430112	0.478	0.198	3.73975e-183	UP
ANKRD11	4.74003e-183	-0.629441	0.632	0.727	9.10323e-179	DOWN
RPL23A	8.97652e-183	0.370564	0.995	0.992	1.72394e-178	UP
RPL22	1.12375e-182	0.354262	0.995	0.993	2.15816e-178	UP
CCN2	6.20358e-182	0.298018	0.119	0	1.1914e-177	UP
HAUS4	6.72425e-182	0.25138	0.225	0.044	1.29139e-177	UP
NARFL	2.89881e-181	-0.349151	0	0.165	5.56716e-177	DOWN
FUS	5.56488e-181	-0.522209	0.841	0.858	1.06874e-176	DOWN
TLDC1	2.81633e-179	-0.363657	0	0.163	5.40876e-175	DOWN
KIAA1147	2.81633e-179	-0.334626	0	0.163	5.40876e-175	DOWN
RPL10A	6.73966e-178	0.365228	0.996	0.994	1.29435e-173	UP
SRRM2	8.1629e-178	-0.4709	0.891	0.896	1.56768e-173	DOWN
MIAT	8.84579e-177	-0.739684	0.6	0.734	1.69883e-172	DOWN
POU3F3	2.04662e-176	0.489361	0.707	0.412	3.93054e-172	UP
HNRNPH1	2.08519e-176	-0.670893	0.754	0.781	4.00461e-172	DOWN
DLX5	2.86798e-174	0.978325	0.442	0.204	5.50795e-170	UP
PSMD9	5.17064e-173	0.31865	0.436	0.17	9.93021e-169	UP
RSPO3	9.44217e-173	-1.10717	0.006	0.171	1.81337e-168	DOWN
RPL12	4.3046e-172	0.423536	0.993	0.987	8.26698e-168	UP
RPS3A	5.07442e-171	0.310212	0.998	1	9.74542e-167	UP
HIST1H1E	3.87514e-170	0.322234	0.186	0.03	7.44221e-166	UP
NSA2	1.13208e-169	0.445833	0.867	0.624	2.17416e-165	UP
SNRPD2	3.12843e-169	0.412983	0.943	0.788	6.00815e-165	UP
CHTF8	1.45029e-168	-0.348284	0.009	0.173	2.78528e-164	DOWN
CANX	2.69134e-168	-0.582058	0.619	0.705	5.16872e-164	DOWN
UQCRB	3.85916e-168	0.356598	0.984	0.931	7.41152e-164	UP
MARCKS	1.0002e-167	-0.351624	0.998	0.999	1.92088e-163	DOWN
TMA7	1.48379e-167	0.36537	0.981	0.886	2.84962e-163	UP
TCF4	4.96532e-167	-0.760728	0.528	0.643	9.53589e-163	DOWN
KCNQ1OT1	1.88999e-165	-0.905679	0.58	0.708	3.62972e-161	DOWN
2022-09-10	9.23258e-165	-0.300563	0	0.151	1.77312e-160	DOWN
PTP4A2	6.78833e-164	-0.554938	0.606	0.688	1.3037e-159	DOWN
CXXC4	7.05901e-164	0.372502	0.506	0.227	1.35568e-159	UP
C3orf58	3.67525e-163	-0.343887	0	0.15	7.05831e-159	DOWN
UTP14C	1.25325e-162	-0.315637	0	0.149	2.40687e-158	DOWN
AC120042.3	1.25325e-162	-0.340725	0	0.149	2.40687e-158	DOWN
CALM1	3.6355e-162	-0.462179	0.937	0.961	6.98197e-158	DOWN
HIST1H2AE	3.66676e-162	0.262142	0.234	0.055	7.04201e-158	UP
FADS1	1.68253e-161	-0.550178	0.674	0.748	3.23129e-157	DOWN
HNRNPA2B1	5.21703e-160	-0.405947	0.976	0.98	1.00193e-155	DOWN
HSP90AB1	4.05186e-159	-0.341688	0.995	0.998	7.7816e-155	DOWN
ARHGAP21	1.01615e-157	-0.597267	0.51	0.632	1.95152e-153	DOWN
H3F3B	1.87063e-157	-0.407566	0.996	0.998	3.59255e-153	DOWN
BASP1	3.90804e-157	-0.461722	0.976	0.991	7.50539e-153	DOWN
PDPN	4.21879e-157	0.288857	0.275	0.08	8.10218e-153	UP
DLX1	8.31859e-157	0.531871	0.392	0.157	1.59758e-152	UP
RPL28	9.37951e-157	0.270722	0.997	0.999	1.80133e-152	UP
CHIC2	3.12911e-155	0.275897	0.375	0.138	6.00945e-151	UP
TMEM256	2.18871e-154	0.397291	0.646	0.355	4.20341e-150	UP
JUND	6.28166e-154	-0.499147	0.933	0.933	1.20639e-149	DOWN
FAM181B	9.99582e-154	0.477924	0.441	0.203	1.9197e-149	UP
FDPS	1.92842e-153	-0.539119	0.704	0.765	3.70353e-149	DOWN
C21orf2	1.93804e-153	-0.290443	0	0.141	3.72201e-149	DOWN
LHX8	2.83033e-153	0.540857	0.111	0.003	5.43565e-149	UP
UXT	9.52473e-152	0.414038	0.831	0.589	1.82922e-147	UP
SIX3	9.52066e-151	0.268868	0.626	0.314	1.82844e-146	UP
ATRX	1.45145e-150	-0.558258	0.703	0.78	2.78752e-146	DOWN
SRGAP3	1.32093e-149	-0.593683	0.42	0.569	2.53685e-145	DOWN
RPS10	1.15685e-148	0.358564	0.992	0.978	2.22173e-144	UP
BRD3	3.37987e-148	-0.57404	0.468	0.602	6.49104e-144	DOWN
CNTNAP2	4.08014e-148	-0.782442	0.46	0.655	7.83591e-144	DOWN
EMX2	5.47925e-148	-0.736976	0.265	0.456	1.05229e-143	DOWN
KIF1B	2.63685e-147	-0.540739	0.618	0.7	5.06407e-143	DOWN
DPM3	3.35244e-146	0.323333	0.529	0.256	6.43836e-142	UP
CXADR	4.78527e-146	-0.639345	0.58	0.718	9.19012e-142	DOWN
SMARCC1	5.91821e-146	-0.549921	0.55	0.651	1.13659e-141	DOWN
FAM208B	6.64216e-146	-0.279565	0	0.135	1.27563e-141	DOWN
MSMO1	7.79799e-146	-0.575178	0.515	0.675	1.4976e-141	DOWN
HSP90AA1	2.13446e-145	-0.31064	0.996	0.999	4.09924e-141	DOWN
ZKSCAN1	3.94064e-144	-0.565208	0.523	0.633	7.56801e-140	DOWN
SFTA3	5.07962e-143	0.280727	0.11	0.005	9.75542e-139	UP
GNB1	6.82617e-143	-0.496351	0.723	0.768	1.31097e-138	DOWN
SREK1IP1	4.40186e-142	0.379298	0.711	0.418	8.45377e-138	UP
AC008741.2	4.52059e-142	-0.292776	0	0.131	8.68179e-138	DOWN
BZW1	5.36697e-142	-0.468414	0.735	0.78	1.03073e-137	DOWN
DACH1	7.67466e-142	-0.637816	0.237	0.428	1.47392e-137	DOWN
RPS27A	3.47154e-141	0.291722	0.997	1	6.66709e-137	UP
DAAM1	6.88429e-140	-0.578105	0.676	0.774	1.32213e-135	DOWN
SON	7.62395e-140	0.352398	0.954	0.808	1.46418e-135	UP
FAM84A	1.22045e-139	-0.348303	0	0.129	2.34387e-135	DOWN
CTNNB1	4.04239e-139	-0.684329	0.446	0.569	7.76342e-135	DOWN
EMX1	4.31503e-139	-0.412941	0.007	0.145	8.28702e-135	DOWN
ZIC1	2.52652e-138	0.316194	0.158	0.026	4.85217e-134	UP
APP	8.78108e-138	-0.547365	0.718	0.77	1.68641e-133	DOWN
LUC7L3	9.4927e-138	-0.426097	0.892	0.904	1.82307e-133	DOWN
PRDX1	1.54185e-137	-0.542499	0.852	0.851	2.96112e-133	DOWN
HNRNPL	1.03897e-136	0.315359	0.546	0.275	1.99535e-132	UP
AL450998.2	5.62459e-136	0.277428	0.404	0.169	1.0802e-131	UP
APLP2	2.29262e-135	-0.512003	0.661	0.723	4.40298e-131	DOWN
IFI44L	2.88678e-134	-0.43656	0.02	0.164	5.54405e-130	DOWN
PHF14	3.46996e-133	-0.484993	0.722	0.768	6.66405e-129	DOWN
ADNP	7.19075e-133	-0.527578	0.397	0.54	1.38098e-128	DOWN
RUFY3	7.72074e-133	-0.556316	0.602	0.697	1.48277e-128	DOWN
NDUFB4	1.47673e-132	0.387309	0.933	0.762	2.83605e-128	UP
HIST1H2AG	1.48324e-132	0.344135	0.144	0.023	2.84856e-128	UP
EIF3A	1.54703e-132	-0.517974	0.639	0.699	2.97108e-128	DOWN
2022-09-08	1.16001e-130	-0.261916	0	0.122	2.22781e-126	DOWN
HMGCR	2.13027e-130	-0.600619	0.353	0.505	4.09118e-126	DOWN
LINC00632	2.48765e-130	0.415796	0.638	0.366	4.77753e-126	UP
TUBA1A	3.37945e-130	-0.449299	0.998	1	6.49024e-126	DOWN
PHF5A	3.42976e-130	0.259836	0.428	0.19	6.58686e-126	UP
KIF1A	5.01301e-130	-0.588777	0.415	0.556	9.62748e-126	DOWN
HKR1	5.64484e-130	-0.261041	0	0.121	1.08409e-125	DOWN
TMEM136	8.38248e-130	-0.253355	0	0.121	1.60985e-125	DOWN
ADCY2	1.06232e-129	-0.39595	0.028	0.175	2.04019e-125	DOWN
NES	2.69786e-129	0.532817	0.69	0.458	5.18125e-125	UP
RPS14	5.65737e-129	0.274545	0.998	0.999	1.0865e-124	UP
TRH	5.97252e-129	-0.775123	0.039	0.193	1.14702e-124	DOWN
SLC17A6	8.48966e-129	-0.51105	0.037	0.192	1.63044e-124	DOWN
ORAOV1	8.97552e-129	-0.262114	0	0.12	1.72375e-124	DOWN
HNRNPM	9.89202e-129	-0.488376	0.732	0.777	1.89976e-124	DOWN
YWHAE	1.20751e-128	-0.333813	0.985	0.986	2.31902e-124	DOWN
METAP2	1.23463e-128	0.362269	0.785	0.526	2.3711e-124	UP
SYT1	1.87076e-128	-0.653739	0.464	0.64	3.5928e-124	DOWN
UPF2	3.11962e-128	0.290347	0.499	0.243	5.99122e-124	UP
CSNK1E	3.22498e-128	0.442847	0.822	0.582	6.19357e-124	UP
HIST1H3B	3.89754e-128	0.475341	0.103	0.006	7.48522e-124	UP
BX890604.1	9.58634e-128	-0.256695	0	0.119	1.84106e-123	DOWN
ACAT2	8.39184e-127	-0.598339	0.442	0.571	1.61165e-122	DOWN
NAV1	1.74459e-126	-0.629601	0.264	0.434	3.35048e-122	DOWN
SPEN	1.78239e-126	-0.522924	0.314	0.475	3.42309e-122	DOWN
AL139246.5	3.35652e-126	0.643362	0.348	0.152	6.44619e-122	UP
PCSK7	5.96464e-126	-0.50911	0.172	0.349	1.14551e-121	DOWN
SF3A2	4.22778e-125	0.313958	0.562	0.296	8.11946e-121	UP
PSMD2	5.40307e-125	-0.482801	0.608	0.674	1.03766e-120	DOWN
YWHAQ	1.4437e-124	-0.388152	0.964	0.969	2.77263e-120	DOWN
PRDX5	1.48681e-124	-0.41275	0.914	0.906	2.85543e-120	DOWN
MAB21L1	2.66391e-123	-0.636839	0.025	0.167	5.11605e-119	DOWN
KPNB1	1.60136e-122	-0.505236	0.576	0.653	3.07542e-118	DOWN
MAZ	2.66023e-122	-0.47317	0.742	0.775	5.10897e-118	DOWN
HSPA1A	1.23407e-121	-0.352208	0.008	0.131	2.37002e-117	DOWN
RASA4	7.04348e-121	-0.483184	0.156	0.328	1.3527e-116	DOWN
POU3F1	7.45948e-121	0.447976	0.24	0.079	1.43259e-116	UP
ASCL1	3.68581e-120	0.722404	0.38	0.18	7.07859e-116	UP
RPL19	8.43874e-120	0.271269	0.997	0.998	1.62066e-115	UP
OLFM1	1.41728e-119	-0.710979	0.222	0.398	2.72188e-115	DOWN
PPDPF	2.49064e-119	0.366772	0.943	0.799	4.78328e-115	UP
TNRC18	7.29902e-119	-0.4779	0.192	0.36	1.40178e-114	DOWN
PNN	8.71358e-118	-0.432204	0.798	0.822	1.67344e-113	DOWN
RIC3	3.95425e-117	0.287128	0.434	0.202	7.59413e-113	UP
ATXN10	6.41947e-117	-0.428896	0.747	0.781	1.23286e-112	DOWN
GAD1	7.39147e-117	0.413448	0.261	0.095	1.41953e-112	UP
ARID1B	8.3075e-117	-0.551049	0.407	0.543	1.59545e-112	DOWN
PHIP	1.1004e-116	-0.49591	0.608	0.673	2.11332e-112	DOWN
PPP1CB	1.43368e-116	-0.515518	0.51	0.599	2.75338e-112	DOWN
NDUFA1	1.55139e-116	0.337331	0.883	0.662	2.97944e-112	UP
PRRC2C	2.08387e-116	-0.412908	0.831	0.823	4.00207e-112	DOWN
KIF5B	1.57528e-115	-0.388562	0.896	0.883	3.02532e-111	DOWN
TMEM132A	1.65833e-115	-0.519138	0.49	0.613	3.18483e-111	DOWN
ZNF397	9.74236e-115	-0.547267	0.422	0.543	1.87102e-110	DOWN
NMT1	9.91849e-115	0.252602	0.444	0.212	1.90485e-110	UP
ZSCAN16-AS1	1.9397e-114	0.281846	0.487	0.248	3.72519e-110	UP
JUNB	2.44634e-114	0.373668	0.442	0.227	4.6982e-110	UP
RGS2	3.36845e-114	0.685298	0.42	0.218	6.4691e-110	UP
ACTG1	5.11896e-113	0.346312	1	1	9.83095e-109	UP
MIR7-3HG	6.92644e-113	0.715809	0.462	0.267	1.33022e-108	UP
TCAF1	1.14503e-112	-0.505696	0.564	0.657	2.19902e-108	DOWN
JPT1	8.81882e-112	-0.424549	0.942	0.972	1.69365e-107	DOWN
NFIB	1.26345e-111	-0.644572	0.112	0.271	2.42646e-107	DOWN
ROMO1	3.12714e-111	0.331685	0.752	0.498	6.00566e-107	UP
TUBGCP4	5.76038e-111	-0.491672	0.226	0.383	1.10628e-106	DOWN
RSPO2	8.21758e-111	-0.763113	0.002	0.107	1.57819e-106	DOWN
YWHAZ	8.98266e-111	-0.403828	0.865	0.864	1.72512e-106	DOWN
ABI2	1.27601e-110	-0.452851	0.65	0.693	2.45057e-106	DOWN
IPO9	1.70302e-110	-0.48357	0.328	0.469	3.27065e-106	DOWN
HIGD2A	2.31423e-110	0.36004	0.813	0.589	4.44449e-106	UP
SMARCA5	1.67417e-109	-0.453521	0.656	0.708	3.21524e-105	DOWN
NELL2	1.10059e-108	-0.625357	0.342	0.469	2.11368e-104	DOWN
ODC1	1.97216e-108	-0.395609	0.884	0.902	3.78754e-104	DOWN
HIST1H1C	2.40137e-108	0.530625	0.333	0.154	4.61183e-104	UP
NDUFB1	2.17091e-106	0.35565	0.785	0.547	4.16923e-102	UP
UBE3A	5.23369e-106	-0.482244	0.464	0.561	1.00513e-101	DOWN
NEUROG2	8.40473e-106	-0.584484	0.056	0.198	1.61413e-101	DOWN
YWHAB	3.46469e-105	-0.419205	0.784	0.835	6.65393e-101	DOWN
NEUROD1	3.53376e-105	-0.468372	0.024	0.148	6.78659e-101	DOWN
DMRT3	2.66465e-104	-0.254537	0.008	0.115	5.11747e-100	DOWN
ARPC3	2.96172e-104	-0.401965	0.788	0.792	5.68799e-100	DOWN
RPS18	3.18132e-104	0.256212	0.998	1	6.10972e-100	UP
MIR99AHG	3.44746e-104	0.328251	0.304	0.131	6.62085e-100	UP
SUMO1	1.22823e-103	-0.360127	0.856	0.838	2.35881e-99	DOWN
EPB41L4A-AS1	1.34975e-103	0.359937	0.796	0.559	2.59219e-99	UP
NKTR	4.16597e-103	-0.438822	0.614	0.667	8.00075e-99	DOWN
HSPA8	1.99687e-102	-0.345256	0.96	0.958	3.83499e-98	DOWN
AC004540.2	2.22997e-102	0.361188	0.37	0.176	4.28265e-98	UP
FTH1	1.22975e-101	-0.25519	0.996	0.998	2.36173e-97	DOWN
ACVR2B	1.40434e-101	-0.464387	0.601	0.655	2.69704e-97	DOWN
SORBS2	1.40913e-101	-0.562909	0.354	0.485	2.70623e-97	DOWN
MYO6	8.38866e-101	-0.51068	0.36	0.488	1.61104e-96	DOWN
PBX1	1.14181e-100	-0.572577	0.555	0.631	2.19285e-96	DOWN
KIF5C	2.05174e-100	-0.506634	0.789	0.855	3.94038e-96	DOWN
EIF3B	4.13183e-100	-0.47046	0.359	0.481	7.93519e-96	DOWN
LHX9	4.3009e-100	-0.510462	0.023	0.142	8.25989e-96	DOWN
TET1	5.13819e-100	0.314877	0.516	0.292	9.8679e-96	UP
ILF3	6.01943e-100	-0.423869	0.658	0.695	1.15603e-95	DOWN
WNT7B	3.61958e-99	-0.366418	0.022	0.137	6.9514e-95	DOWN
RPS2	7.80297e-99	0.264053	0.997	1	1.49856e-94	UP
TMEM163	8.77076e-99	-0.399798	0.045	0.176	1.68442e-94	DOWN
ZNF292	9.9045e-99	-0.427526	0.719	0.756	1.90216e-94	DOWN
PUM1	9.96668e-99	-0.448949	0.528	0.603	1.9141e-94	DOWN
NHLH1	1.12046e-98	-0.655684	0.023	0.141	2.15185e-94	DOWN
FYN	1.93254e-98	-0.480162	0.533	0.612	3.71143e-94	DOWN
PAX6	3.3649e-98	-0.521994	0.546	0.665	6.46229e-94	DOWN
MYH10	4.76607e-98	-0.478756	0.468	0.557	9.15323e-94	DOWN
EEF2	7.1341e-98	-0.275276	0.992	0.99	1.3701e-93	DOWN
IDH1	9.8691e-98	-0.494862	0.442	0.542	1.89536e-93	DOWN
BPTF	1.15873e-97	-0.432674	0.682	0.715	2.22535e-93	DOWN
BRD4	6.14819e-97	-0.446807	0.512	0.595	1.18076e-92	DOWN
SAMD3	7.73216e-97	-0.353525	0.025	0.142	1.48496e-92	DOWN
ATP5MC2	4.14769e-96	0.257595	0.991	0.972	7.96564e-92	UP
STT3B	2.54513e-95	-0.461327	0.221	0.364	4.88792e-91	DOWN
EMX2OS	4.30944e-95	-0.303992	0.042	0.166	8.27629e-91	DOWN
RBM6	1.09793e-94	-0.455631	0.486	0.572	2.10858e-90	DOWN
TOMM40	4.65397e-94	-0.457373	0.496	0.571	8.93795e-90	DOWN
BCL11A	9.13415e-94	-0.612228	0.467	0.58	1.75421e-89	DOWN
TPBG	1.82475e-93	-0.796716	0.032	0.149	3.50444e-89	DOWN
MFSD14C	3.56599e-93	-0.442514	0.2	0.341	6.84848e-89	DOWN
MEST	4.6809e-93	0.299483	0.77	0.519	8.98966e-89	UP
SEC62	4.73229e-92	0.29896	0.899	0.707	9.08837e-88	UP
UNCX	1.37353e-90	-0.430921	0.039	0.162	2.63787e-86	DOWN
NPTN	1.6031e-90	-0.422122	0.152	0.296	3.07876e-86	DOWN
BOD1L1	4.50726e-90	-0.434066	0.62	0.677	8.6562e-86	DOWN
HACD3	7.67723e-90	-0.410275	0.647	0.679	1.47441e-85	DOWN
PGM2L1	8.13846e-90	-0.59372	0.429	0.551	1.56299e-85	DOWN
DLX6	1.31667e-89	0.348249	0.257	0.108	2.52867e-85	UP
RPL22L1	1.44607e-89	0.340276	0.618	0.4	2.77717e-85	UP
SRP9	2.77218e-89	-0.280716	0.97	0.967	5.32397e-85	DOWN
LAPTM4A	4.18855e-89	-0.428812	0.653	0.68	8.0441e-85	DOWN
IMMP1L	5.9315e-89	0.256482	0.545	0.317	1.13915e-84	UP
UBE2D3	6.94122e-89	-0.355487	0.827	0.805	1.33306e-84	DOWN
C16orf72	7.56135e-89	-0.402816	0.148	0.288	1.45216e-84	DOWN
SBNO1	1.41455e-88	-0.470472	0.427	0.524	2.71664e-84	DOWN
CACNA2D1	2.12495e-88	-0.35084	0.036	0.151	4.08096e-84	DOWN
UBL5	2.41586e-88	0.264397	0.96	0.848	4.63966e-84	UP
PCSK1N	2.54412e-88	-0.476796	0.553	0.732	4.88599e-84	DOWN
PFN2	4.14067e-88	-0.350731	0.777	0.784	7.95215e-84	DOWN
ARPC2	1.34198e-87	-0.353267	0.828	0.833	2.57727e-83	DOWN
DNAJA1	1.56201e-87	-0.306461	0.965	0.957	2.99984e-83	DOWN
CYCS	4.01746e-87	-0.41966	0.844	0.829	7.71553e-83	DOWN
DYNLL1	1.02559e-86	-0.311944	0.956	0.963	1.96965e-82	DOWN
HMGA1	2.13712e-86	0.303427	0.885	0.7	4.10434e-82	UP
GABPB1-AS1	5.26465e-86	-0.467415	0.673	0.7	1.01108e-81	DOWN
RPS3	9.7633e-86	0.252643	0.997	1	1.87504e-81	UP
ARRDC3	1.05012e-85	-0.487143	0.199	0.341	2.01676e-81	DOWN
FKBP1A	2.37845e-85	-0.400951	0.712	0.717	4.56781e-81	DOWN
FSTL5	1.11192e-84	-0.363928	0.027	0.133	2.13544e-80	DOWN
HIST1H1B	1.17368e-84	0.436853	0.104	0.02	2.25406e-80	UP
SLC32A1	1.26497e-84	0.318168	0.326	0.16	2.42937e-80	UP
FABP7	2.27455e-84	-0.625531	0.531	0.653	4.36827e-80	DOWN
TSPYL1	3.79824e-84	-0.470183	0.334	0.449	7.29452e-80	DOWN
RASGRP1	5.77974e-84	-0.290385	0.032	0.14	1.11e-79	DOWN
MEX3A	1.05059e-83	-0.424261	0.633	0.679	2.01766e-79	DOWN
ZNF462	1.09206e-83	-0.460585	0.527	0.596	2.0973e-79	DOWN
PRKAR1A	1.34624e-83	-0.435251	0.498	0.564	2.58545e-79	DOWN
ARF5	3.4065e-83	0.263743	0.688	0.439	6.54217e-79	UP
CD81	4.03382e-83	-0.353827	0.847	0.828	7.74695e-79	DOWN
ATF4	6.63356e-83	0.281769	0.758	0.516	1.27398e-78	UP
MAPK10	1.79997e-82	-0.458157	0.485	0.576	3.45683e-78	DOWN
SEM1	2.45721e-82	0.280674	0.85	0.653	4.71908e-78	UP
HDAC2	3.37045e-82	-0.37565	0.817	0.811	6.47294e-78	DOWN
ARX	4.49676e-82	-0.569555	0.283	0.428	8.63603e-78	DOWN
USP47	4.64839e-82	-0.450744	0.385	0.486	8.92723e-78	DOWN
SMIM26	6.46615e-82	0.27954	0.785	0.545	1.24182e-77	UP
PPP2R5E	6.7726e-82	-0.449212	0.476	0.555	1.30068e-77	DOWN
LRRC75A	2.0724e-81	-0.479309	0.157	0.288	3.98004e-77	DOWN
EPB41L3	2.82235e-81	-0.318064	0.034	0.141	5.42032e-77	DOWN
CDC42	4.70389e-81	-0.367473	0.863	0.868	9.03383e-77	DOWN
PCM1	1.01605e-80	-0.42119	0.588	0.637	1.95132e-76	DOWN
EVL	2.25474e-80	-0.415711	0.799	0.806	4.33022e-76	DOWN
C6orf62	2.35136e-80	-0.4322	0.238	0.363	4.51579e-76	DOWN
KHDRBS1	2.6597e-80	-0.305697	0.942	0.931	5.10795e-76	DOWN
MGST3	6.95019e-80	-0.347683	0.854	0.844	1.33478e-75	DOWN
CRABP1	1.02895e-79	-0.446171	0.085	0.219	1.9761e-75	DOWN
GUK1	1.45319e-79	-0.346153	0.816	0.812	2.79084e-75	DOWN
TOP2B	1.70063e-79	-0.445976	0.511	0.586	3.26606e-75	DOWN
TP53BP1	2.76357e-79	-0.442237	0.269	0.394	5.30743e-75	DOWN
MORC2-AS1	5.16086e-79	-0.280017	0.049	0.16	9.91144e-75	DOWN
MIB1	1.57569e-78	-0.431764	0.372	0.475	3.02612e-74	DOWN
IGDCC3	1.89284e-78	-0.572659	0.483	0.569	3.6352e-74	DOWN
INA	3.08782e-78	-0.607843	0.435	0.556	5.93016e-74	DOWN
GLG1	6.35415e-78	-0.425902	0.391	0.488	1.22031e-73	DOWN
TPR	7.11044e-78	-0.428409	0.53	0.591	1.36556e-73	DOWN
SKP1	1.1507e-77	-0.257569	0.979	0.965	2.20992e-73	DOWN
RPLP1	1.45429e-77	0.253234	0.998	1	2.79297e-73	UP
LHX5-AS1	3.17742e-77	-0.392789	0.052	0.168	6.10224e-73	DOWN
RTN3	6.88967e-77	-0.337483	0.923	0.906	1.32316e-72	DOWN
DNER	7.81767e-77	-0.466368	0.506	0.609	1.50138e-72	DOWN
DYNC1H1	8.82993e-77	-0.436484	0.655	0.688	1.69579e-72	DOWN
MAP2	2.24369e-76	-0.547716	0.743	0.766	4.309e-72	DOWN
DBN1	2.58216e-76	-0.379548	0.745	0.762	4.95903e-72	DOWN
MAT2A	5.92578e-76	-0.428284	0.408	0.495	1.13805e-71	DOWN
AGO3	9.90483e-76	-0.41144	0.225	0.349	1.90222e-71	DOWN
HNRNPD	1.89765e-75	-0.374556	0.778	0.781	3.64444e-71	DOWN
GNAQ	4.96558e-75	-0.433926	0.369	0.472	9.5364e-71	DOWN
ARID5B	5.42109e-75	-0.430282	0.125	0.253	1.04112e-70	DOWN
PLCB1	6.96573e-75	-0.397977	0.126	0.253	1.33777e-70	DOWN
GOLM1	1.24606e-74	-0.440006	0.538	0.578	2.39305e-70	DOWN
CELF2	1.36661e-74	-0.499097	0.639	0.661	2.62458e-70	DOWN
CCNY	1.93631e-74	-0.412974	0.328	0.433	3.71869e-70	DOWN
RSF1	2.05572e-74	-0.380649	0.758	0.758	3.94802e-70	DOWN
KPNA4	2.14669e-74	-0.421191	0.384	0.474	4.12271e-70	DOWN
ATP6V0B	3.92532e-74	-0.379455	0.781	0.8	7.53858e-70	DOWN
CHCHD2	3.98243e-74	-0.413577	0.351	0.532	7.64826e-70	DOWN
RABL6	4.33259e-74	-0.41439	0.367	0.465	8.32074e-70	DOWN
AGO1	5.03497e-74	-0.381467	0.167	0.293	9.66966e-70	DOWN
PKIA	7.64241e-74	-0.461325	0.559	0.648	1.46772e-69	DOWN
ORAI2	9.20652e-74	-0.41684	0.229	0.353	1.76811e-69	DOWN
HNRNPA3	2.43095e-73	-0.336682	0.858	0.838	4.66865e-69	DOWN
PBX3	2.82208e-73	-0.979471	0.571	0.621	5.41981e-69	DOWN
NRP2	2.88078e-73	-0.527127	0.156	0.289	5.53253e-69	DOWN
GAD2	3.38577e-73	0.553138	0.374	0.217	6.50238e-69	UP
NDST3	3.66258e-73	-0.334579	0.032	0.13	7.03398e-69	DOWN
DCTN5	4.50316e-73	-0.401779	0.217	0.34	8.64832e-69	DOWN
TMEM161B-AS1	5.23447e-73	0.373389	0.788	0.584	1.00528e-68	UP
FNDC5	5.53428e-73	-0.347305	0.035	0.135	1.06286e-68	DOWN
DHCR24	1.74772e-72	-0.286603	0.071	0.185	3.3565e-68	DOWN
SRSF6	1.96459e-72	-0.417172	0.451	0.521	3.773e-68	DOWN
CRK	6.25941e-72	-0.41124	0.267	0.381	1.20212e-67	DOWN
ELAVL2	6.62184e-72	-0.626364	0.257	0.376	1.27172e-67	DOWN
ACLY	9.79355e-72	-0.41268	0.266	0.378	1.88085e-67	DOWN
BAZ1B	1.18372e-71	-0.418545	0.413	0.498	2.27334e-67	DOWN
ALKBH5	2.06623e-71	-0.417905	0.439	0.516	3.96819e-67	DOWN
GJD2	2.87484e-71	-0.278163	0.018	0.105	5.52113e-67	DOWN
GSK3B	5.80528e-71	-0.420074	0.422	0.503	1.1149e-66	DOWN
CHST8	7.49564e-71	-0.282743	0.027	0.121	1.43954e-66	DOWN
TRIM44	7.61419e-71	-0.415072	0.453	0.526	1.4623e-66	DOWN
LINC00461	2.37856e-70	-0.370336	0.748	0.796	4.56803e-66	DOWN
GAS1	2.41643e-70	-0.514163	0.158	0.277	4.64075e-66	DOWN
CDH4	2.78423e-70	-0.412194	0.259	0.378	5.34712e-66	DOWN
VCP	3.02776e-70	-0.381768	0.602	0.631	5.81481e-66	DOWN
SARAF	3.04778e-70	-0.342164	0.908	0.9	5.85327e-66	DOWN
CHD7	5.39512e-70	-0.44637	0.485	0.549	1.03613e-65	DOWN
DICER1	1.25563e-69	-0.425198	0.436	0.513	2.41144e-65	DOWN
PTPRZ1	1.60588e-69	0.434876	0.639	0.461	3.0841e-65	UP
G3BP2	2.1073e-69	-0.407215	0.539	0.593	4.04707e-65	DOWN
MAP4	3.05091e-69	-0.417795	0.403	0.494	5.85927e-65	DOWN
CTTN	4.11485e-69	-0.405603	0.279	0.39	7.90256e-65	DOWN
LRRN1	5.39278e-69	-0.443442	0.209	0.326	1.03568e-64	DOWN
INSR	8.36708e-69	-0.392761	0.188	0.308	1.6069e-64	DOWN
CRABP2	2.00815e-68	0.30187	0.492	0.31	3.85665e-64	UP
PRRC2B	2.08274e-68	-0.393187	0.536	0.586	3.99991e-64	DOWN
SVIP	2.56498e-68	-0.344315	0.108	0.225	4.92604e-64	DOWN
DDB1	2.84451e-68	-0.388127	0.356	0.446	5.46289e-64	DOWN
PAFAH1B2	5.94996e-68	-0.402906	0.394	0.476	1.14269e-63	DOWN
CAB39	6.39836e-68	-0.382199	0.212	0.328	1.22881e-63	DOWN
GRM3	7.37639e-68	-0.276641	0.049	0.15	1.41664e-63	DOWN
LHX1	8.87527e-68	-0.465423	0.042	0.142	1.7045e-63	DOWN
BCLAF1	1.10003e-67	-0.41257	0.525	0.575	2.11261e-63	DOWN
SYT4	2.13439e-67	-0.498904	0.118	0.24	4.09911e-63	DOWN
RPS6	2.37947e-67	0.314915	0.994	0.992	4.56977e-63	UP
IGF2BP2	4.36729e-67	-0.369294	0.636	0.652	8.38738e-63	DOWN
EXOC7	7.38726e-67	-0.408326	0.306	0.41	1.41872e-62	DOWN
NHLH2	1.26381e-66	-0.30851	0.023	0.109	2.42715e-62	DOWN
ELAVL3	1.62191e-66	-0.465147	0.597	0.676	3.11487e-62	DOWN
MALAT1	2.10989e-66	0.283759	1	1	4.05204e-62	UP
PGAM1	5.38463e-66	-0.297944	0.878	0.87	1.03412e-61	DOWN
BEX3	7.30084e-66	-0.27782	0.958	0.944	1.40213e-61	DOWN
DCAF7	1.05501e-65	-0.375733	0.564	0.608	2.02614e-61	DOWN
UBR4	1.21233e-65	-0.298668	0.109	0.223	2.32827e-61	DOWN
CADPS	1.42866e-65	-0.405773	0.154	0.275	2.74374e-61	DOWN
NCAM1	1.44201e-65	-0.442779	0.604	0.656	2.76937e-61	DOWN
ZNF609	1.78485e-65	-0.349521	0.188	0.306	3.42781e-61	DOWN
SP9	2.34327e-65	0.307778	0.212	0.095	4.50025e-61	UP
KIF21A	4.23229e-65	-0.376019	0.577	0.634	8.12812e-61	DOWN
RTN1	5.58386e-65	-0.500836	0.429	0.588	1.07238e-60	DOWN
PPP1CA	1.52223e-64	-0.395699	0.474	0.523	2.92343e-60	DOWN
ARMCX3	1.65041e-64	-0.410688	0.589	0.622	3.16962e-60	DOWN
PLPPR3	1.74448e-64	-0.393687	0.656	0.694	3.35027e-60	DOWN
WLS	2.48035e-64	-0.635936	0.096	0.207	4.76352e-60	DOWN
YIPF4	3.36966e-64	-0.400043	0.424	0.493	6.47144e-60	DOWN
HSPH1	4.17851e-64	-0.400142	0.397	0.488	8.02484e-60	DOWN
SPCS1	4.44047e-64	-0.317484	0.807	0.768	8.52793e-60	DOWN
TCEAL2	4.90291e-64	-0.386284	0.207	0.34	9.41604e-60	DOWN
PABPN1	1.82995e-63	-0.335496	0.738	0.726	3.51442e-59	DOWN
MT-ND6	2.23825e-63	-0.4442	0.415	0.487	4.29857e-59	DOWN
RB1CC1	4.53502e-63	-0.418355	0.395	0.479	8.70951e-59	DOWN
KLF6	4.85609e-63	-0.479354	0.404	0.488	9.32611e-59	DOWN
CRMP1	5.59242e-63	-0.418707	0.822	0.837	1.07402e-58	DOWN
CSNK2A2	9.23627e-63	-0.324878	0.148	0.261	1.77383e-58	DOWN
FARP1	1.01917e-62	-0.3861	0.37	0.458	1.95733e-58	DOWN
TLE4	1.11863e-62	0.262088	0.571	0.38	2.14833e-58	UP
C3orf14	1.73402e-62	-0.406936	0.38	0.476	3.33019e-58	DOWN
CEP170	1.74265e-62	-0.463528	0.515	0.574	3.34676e-58	DOWN
ROCK2	1.91355e-62	-0.399349	0.323	0.415	3.67498e-58	DOWN
CARMIL1	2.73821e-62	-0.2632	0.051	0.147	5.25873e-58	DOWN
CBX6	2.92269e-62	-0.386987	0.256	0.361	5.61302e-58	DOWN
KIF5A	4.2277e-62	-0.458968	0.247	0.356	8.1193e-58	DOWN
IARS	6.16304e-62	-0.373237	0.229	0.337	1.18361e-57	DOWN
HSPA9	6.93188e-62	-0.408975	0.554	0.587	1.33127e-57	DOWN
AZIN1	6.97733e-62	-0.400482	0.41	0.483	1.34e-57	DOWN
ARID1A	7.82681e-62	-0.356168	0.607	0.63	1.50314e-57	DOWN
TM7SF2	8.22313e-62	-0.419484	0.287	0.388	1.57925e-57	DOWN
AKIRIN1	9.98407e-62	-0.339955	0.706	0.701	1.91744e-57	DOWN
NFASC	1.07316e-61	-0.395169	0.144	0.256	2.06101e-57	DOWN
PNRC1	1.22841e-61	0.26347	0.833	0.649	2.35916e-57	UP
PGK1	2.01341e-61	-0.315348	0.916	0.903	3.86676e-57	DOWN
DYNLT1	2.19219e-61	-0.299161	0.826	0.825	4.21011e-57	DOWN
MDM4	2.86151e-61	-0.387422	0.345	0.434	5.49553e-57	DOWN
FRMD4A	3.72993e-61	-0.330331	0.136	0.25	7.16333e-57	DOWN
ATP1B1	4.15177e-61	-0.409181	0.558	0.622	7.97348e-57	DOWN
ATP6V1G1	4.42387e-61	-0.264963	0.939	0.924	8.49603e-57	DOWN
ZNF785	2.76345e-60	-0.29149	0.092	0.198	5.30721e-56	DOWN
CREG2	3.01724e-60	-0.314957	0.034	0.121	5.7946e-56	DOWN
MACF1	4.09257e-60	-0.398048	0.525	0.569	7.85978e-56	DOWN
PTPRF	4.92995e-60	-0.38168	0.373	0.455	9.46797e-56	DOWN
PODXL2	7.42838e-60	-0.418834	0.463	0.543	1.42662e-55	DOWN
IRGQ	8.02464e-60	-0.325842	0.144	0.256	1.54113e-55	DOWN
FOXN3	1.06244e-59	-0.414353	0.306	0.401	2.04042e-55	DOWN
SRSF4	1.46817e-59	-0.323392	0.703	0.697	2.81962e-55	DOWN
TBL1XR1	2.05015e-59	-0.393486	0.346	0.431	3.93731e-55	DOWN
KIF3A	2.1729e-59	-0.430107	0.51	0.573	4.17305e-55	DOWN
SSRP1	2.55923e-59	-0.382976	0.526	0.561	4.91501e-55	DOWN
SLC38A1	4.08101e-59	-0.428037	0.365	0.452	7.83758e-55	DOWN
AGAP1	5.94114e-59	-0.378752	0.204	0.312	1.141e-54	DOWN
SPG7	6.88313e-59	-0.365665	0.299	0.393	1.3219e-54	DOWN
KDM1A	7.79487e-59	-0.369099	0.58	0.607	1.49701e-54	DOWN
PTN	1.15495e-58	-0.476989	0.232	0.352	2.21808e-54	DOWN
PHLDA1	2.09492e-58	-0.449173	0.18	0.299	4.02329e-54	DOWN
PSMD14	2.52647e-58	-0.409096	0.588	0.609	4.85208e-54	DOWN
KDM6B	2.66057e-58	-0.441349	0.412	0.489	5.10963e-54	DOWN
HSPA4	4.95851e-58	-0.389378	0.4	0.471	9.52282e-54	DOWN
POGZ	5.73809e-58	-0.381971	0.401	0.469	1.102e-53	DOWN
LMO2	5.7414e-58	-0.317401	0.065	0.162	1.10263e-53	DOWN
TSPO	5.87818e-58	-0.344685	0.15	0.259	1.1289e-53	DOWN
STRBP	7.10548e-58	-0.384469	0.42	0.492	1.36461e-53	DOWN
PRELID1	1.02023e-57	-0.337787	0.73	0.708	1.95936e-53	DOWN
SF3B2	1.05151e-57	-0.305508	0.767	0.744	2.01942e-53	DOWN
ARIH1	2.4174e-57	-0.404482	0.342	0.427	4.64261e-53	DOWN
SCD	2.69715e-57	-0.386766	0.381	0.476	5.17988e-53	DOWN
ATP1A1	4.78316e-57	-0.37115	0.243	0.345	9.18606e-53	DOWN
AP2M1	5.45967e-57	-0.301196	0.842	0.831	1.04853e-52	DOWN
TTC19	8.2557e-57	-0.36436	0.427	0.49	1.58551e-52	DOWN
RPL7L1	8.5003e-57	-0.321095	0.751	0.732	1.63248e-52	DOWN
C12orf49	8.58073e-57	-0.341602	0.192	0.299	1.64793e-52	DOWN
RAB3B	1.03363e-56	-0.288329	0.069	0.167	1.98508e-52	DOWN
STUB1	1.05011e-56	-0.345684	0.582	0.609	2.01674e-52	DOWN
UBE2M	1.72473e-56	-0.308482	0.764	0.745	3.31234e-52	DOWN
TMED2	2.35148e-56	-0.349268	0.606	0.613	4.51602e-52	DOWN
CLIP1	3.21302e-56	-0.363782	0.199	0.303	6.1706e-52	DOWN
SYP	3.43846e-56	-0.520922	0.283	0.382	6.60356e-52	DOWN
IGSF21	3.872e-56	-0.313316	0.041	0.127	7.43618e-52	DOWN
GNG2	3.94011e-56	-0.417503	0.315	0.413	7.56699e-52	DOWN
HIPK2	4.83153e-56	-0.368439	0.333	0.415	9.27895e-52	DOWN
PNMA1	6.73322e-56	-0.362087	0.656	0.669	1.29312e-51	DOWN
ZNF91	9.31139e-56	-0.386724	0.49	0.541	1.78825e-51	DOWN
PGRMC1	3.89797e-55	-0.314218	0.856	0.83	7.48604e-51	DOWN
AC005261.1	4.01025e-55	-0.312856	0.148	0.253	7.70169e-51	DOWN
UBA2	6.98402e-55	-0.311811	0.716	0.699	1.34128e-50	DOWN
CCDC88A	8.07542e-55	-0.392775	0.633	0.667	1.55088e-50	DOWN
TPM3	1.03223e-54	-0.333449	0.587	0.611	1.98239e-50	DOWN
TRIM2	1.21827e-54	-0.379051	0.44	0.503	2.33968e-50	DOWN
BRD1	1.85341e-54	-0.304788	0.124	0.226	3.55948e-50	DOWN
PRPF40A	1.88363e-54	-0.323124	0.699	0.687	3.61751e-50	DOWN
XRCC5	3.06811e-54	-0.271426	0.864	0.833	5.89231e-50	DOWN
ARL4D	3.0987e-54	0.4177	0.485	0.323	5.95105e-50	UP
ATP2B1	3.46282e-54	-0.371509	0.297	0.392	6.65035e-50	DOWN
DYNC1LI2	4.90957e-54	-0.349524	0.572	0.599	9.42883e-50	DOWN
ZNF652	4.9573e-54	-0.367609	0.284	0.377	9.52049e-50	DOWN
ZNF207	9.70315e-54	-0.330615	0.566	0.588	1.86349e-49	DOWN
FOS	1.02225e-53	0.406381	0.633	0.488	1.96324e-49	UP
RAB6A	1.10386e-53	-0.387031	0.369	0.443	2.11997e-49	DOWN
HES5	1.25986e-53	0.878375	0.581	0.448	2.41957e-49	UP
PACS2	1.4298e-53	-0.338326	0.185	0.288	2.74593e-49	DOWN
PPP2R1A	2.35927e-53	-0.324625	0.65	0.655	4.53098e-49	DOWN
KIF3C	3.6441e-53	-0.394522	0.246	0.345	6.99849e-49	DOWN
EPHA5	3.75639e-53	-0.304398	0.073	0.168	7.21416e-49	DOWN
MID1	5.53995e-53	-0.354446	0.218	0.316	1.06395e-48	DOWN
ERG28	7.52445e-53	-0.367566	0.444	0.49	1.44507e-48	DOWN
PARP1	1.3503e-52	-0.355547	0.649	0.646	2.59324e-48	DOWN
UBE2H	1.75112e-52	-0.375164	0.478	0.531	3.36303e-48	DOWN
FAM171A2	1.91811e-52	-0.368262	0.447	0.502	3.68373e-48	DOWN
TXN	1.97869e-52	-0.32026	0.841	0.808	3.80008e-48	DOWN
EIF5A	2.43201e-52	-0.315037	0.775	0.74	4.67067e-48	DOWN
FAM89A	5.01468e-52	-0.760974	0.03	0.105	9.63069e-48	DOWN
RUNX1T1	7.47193e-52	-0.516483	0.293	0.408	1.43498e-47	DOWN
ZMYM2	7.50485e-52	-0.363021	0.392	0.456	1.44131e-47	DOWN
DHCR7	8.69695e-52	-0.328318	0.156	0.257	1.67025e-47	DOWN
MAP1LC3A	1.18885e-51	-0.396602	0.31	0.42	2.28318e-47	DOWN
TXNIP	1.42882e-51	-0.455987	0.452	0.533	2.74405e-47	DOWN
PRKAR2A	1.53393e-51	-0.352291	0.268	0.367	2.94592e-47	DOWN
BAALC	1.72551e-51	-0.258082	0.046	0.128	3.31385e-47	DOWN
THRAP3	3.52387e-51	-0.319898	0.677	0.665	6.7676e-47	DOWN
KALRN	3.69348e-51	-0.308817	0.105	0.201	7.09332e-47	DOWN
ACTR2	3.8038e-51	-0.341493	0.544	0.568	7.3052e-47	DOWN
CDH2	4.19471e-51	-0.325226	0.745	0.725	8.05594e-47	DOWN
LCOR	5.55734e-51	-0.358807	0.441	0.504	1.06729e-46	DOWN
C1QBP	5.70794e-51	-0.32494	0.675	0.656	1.09621e-46	DOWN
DCC	6.46497e-51	-0.400383	0.14	0.242	1.2416e-46	DOWN
MPRIP	6.66188e-51	-0.328824	0.208	0.306	1.27941e-46	DOWN
NDUFC2	9.39743e-51	-0.263854	0.916	0.88	1.80478e-46	DOWN
NCKAP1	1.42668e-50	-0.352018	0.301	0.384	2.73994e-46	DOWN
FTX	1.60977e-50	-0.357937	0.416	0.486	3.09156e-46	DOWN
ACTR3	2.62861e-50	-0.324298	0.614	0.62	5.04825e-46	DOWN
PGAP1	4.99872e-50	-0.404305	0.263	0.351	9.60004e-46	DOWN
SV2A	5.21594e-50	-0.404489	0.276	0.371	1.00172e-45	DOWN
HERC1	8.93471e-50	-0.369578	0.285	0.373	1.71591e-45	DOWN
DGCR8	9.65023e-50	-0.296656	0.156	0.254	1.85333e-45	DOWN
PAM	1.0482e-49	-0.352755	0.251	0.343	2.01308e-45	DOWN
ZNF608	1.07574e-49	-0.356648	0.198	0.295	2.06596e-45	DOWN
RANBP1	1.24454e-49	-0.282923	0.861	0.832	2.39013e-45	DOWN
KIDINS220	1.76632e-49	-0.435967	0.548	0.603	3.39222e-45	DOWN
EI24	2.21902e-49	-0.331713	0.574	0.582	4.26163e-45	DOWN
NCS1	2.85778e-49	-0.343859	0.18	0.277	5.48837e-45	DOWN
MRPS6	7.33582e-49	-0.338133	0.665	0.67	1.40884e-44	DOWN
CUL3	1.17203e-48	-0.337076	0.432	0.484	2.25089e-44	DOWN
RAF1	2.70145e-48	-0.351394	0.31	0.389	5.18813e-44	DOWN
CELF5	4.60339e-48	-0.445351	0.384	0.463	8.8408e-44	DOWN
NUDT3	5.5378e-48	-0.379916	0.51	0.549	1.06353e-43	DOWN
KIAA0930	8.42029e-48	-0.291118	0.127	0.223	1.61712e-43	DOWN
BEX4	1.18186e-47	-0.314417	0.788	0.767	2.26975e-43	DOWN
TOR1AIP2	1.64803e-47	-0.327577	0.229	0.32	3.16503e-43	DOWN
GPM6B	2.2769e-47	-0.344406	0.652	0.647	4.37278e-43	DOWN
KAT6B	2.55557e-47	-0.381719	0.444	0.495	4.90797e-43	DOWN
HDLBP	2.7398e-47	-0.346559	0.339	0.41	5.26179e-43	DOWN
TRIM33	2.85954e-47	-0.346904	0.307	0.388	5.49175e-43	DOWN
AHCYL1	3.04884e-47	-0.330094	0.563	0.576	5.8553e-43	DOWN
GATAD1	3.05069e-47	-0.363077	0.422	0.476	5.85886e-43	DOWN
ATCAY	3.86467e-47	-0.417505	0.325	0.415	7.4221e-43	DOWN
LAPTM4B	5.19019e-47	-0.334797	0.604	0.61	9.96776e-43	DOWN
SMC1A	8.16599e-47	-0.361866	0.372	0.444	1.56828e-42	DOWN
SEMA6A	8.63005e-47	-0.353202	0.164	0.258	1.6574e-42	DOWN
GOLGA4	8.88765e-47	-0.360138	0.505	0.555	1.70687e-42	DOWN
LETM1	9.47509e-47	-0.283146	0.13	0.223	1.81969e-42	DOWN
RGS12	9.50404e-47	-0.340135	0.216	0.307	1.82525e-42	DOWN
YLPM1	1.30515e-46	-0.329489	0.268	0.352	2.50654e-42	DOWN
RNF165	2.03047e-46	-0.420924	0.445	0.494	3.89952e-42	DOWN
DST	2.20616e-46	-0.396086	0.435	0.492	4.23693e-42	DOWN
XPOT	2.37407e-46	-0.279311	0.144	0.237	4.55941e-42	DOWN
TLE1	2.93172e-46	-0.306555	0.458	0.548	5.63038e-42	DOWN
LONP1	4.47553e-46	-0.294095	0.153	0.246	8.59525e-42	DOWN
DMWD	4.70402e-46	-0.317526	0.231	0.321	9.03406e-42	DOWN
MSI2	4.94198e-46	-0.353046	0.515	0.542	9.49107e-42	DOWN
ISLR2	7.97886e-46	0.296055	0.28	0.165	1.53234e-41	UP
EWSR1	8.1417e-46	-0.311389	0.608	0.609	1.56361e-41	DOWN
NUDT4	8.37572e-46	-0.344026	0.239	0.325	1.60856e-41	DOWN
CHD4	1.17932e-45	-0.316321	0.747	0.723	2.26488e-41	DOWN
PCDH9	1.2922e-45	-0.569395	0.277	0.36	2.48166e-41	DOWN
NCALD	1.32811e-45	-0.307745	0.155	0.249	2.55064e-41	DOWN
PABPC4	1.91646e-45	-0.351564	0.333	0.403	3.68056e-41	DOWN
ZBTB20	2.07362e-45	-0.425288	0.519	0.548	3.98239e-41	DOWN
PSMC5	2.49855e-45	-0.302932	0.677	0.657	4.79846e-41	DOWN
TSPAN14	2.68872e-45	-0.351478	0.27	0.349	5.16369e-41	DOWN
POU2F2	3.07469e-45	-0.507438	0.252	0.349	5.90495e-41	DOWN
NME1	3.54513e-45	-0.331332	0.691	0.681	6.80842e-41	DOWN
NEFM	3.79077e-45	-0.712218	0.194	0.301	7.28017e-41	DOWN
ENC1	3.99932e-45	-0.564263	0.428	0.486	7.6807e-41	DOWN
GPBP1	4.02138e-45	-0.301322	0.648	0.643	7.72307e-41	DOWN
CD63	4.21205e-45	-0.285309	0.846	0.812	8.08924e-41	DOWN
C14orf132	4.58302e-45	-0.351245	0.222	0.31	8.8017e-41	DOWN
IGFBP5	7.33525e-45	-0.33836	0.069	0.154	1.40873e-40	DOWN
SNCA	7.66473e-45	-0.395407	0.207	0.301	1.47201e-40	DOWN
KMT2A	7.77359e-45	-0.310787	0.618	0.626	1.49292e-40	DOWN
SERINC1	9.96359e-45	-0.36481	0.507	0.548	1.91351e-40	DOWN
DNMT3A	1.39874e-44	-0.334059	0.232	0.32	2.68629e-40	DOWN
SNAP25	1.70984e-44	-0.386879	0.271	0.367	3.28374e-40	DOWN
EZR	1.8331e-44	-0.365477	0.212	0.301	3.52046e-40	DOWN
KMT2C	2.08687e-44	-0.334849	0.33	0.403	4.00784e-40	DOWN
DFFA	2.30858e-44	-0.326213	0.226	0.311	4.43362e-40	DOWN
DCLRE1C	3.07635e-44	-0.330096	0.229	0.311	5.90814e-40	DOWN
PCSK2	3.2521e-44	-0.346917	0.086	0.173	6.24566e-40	DOWN
STARD7	3.9895e-44	-0.33117	0.305	0.38	7.66183e-40	DOWN
PPP3CA	4.59869e-44	-0.397382	0.304	0.379	8.83178e-40	DOWN
ATP13A2	4.64932e-44	-0.311264	0.161	0.252	8.92902e-40	DOWN
GIGYF1	4.65843e-44	-0.266966	0.117	0.206	8.94651e-40	DOWN
ATP2C1	8.73436e-44	-0.305831	0.183	0.271	1.67743e-39	DOWN
EPM2AIP1	9.58807e-44	-0.340005	0.387	0.448	1.84139e-39	DOWN
FOXK2	9.83304e-44	-0.264632	0.136	0.226	1.88843e-39	DOWN
CELF4	1.12909e-43	-0.436522	0.407	0.499	2.16841e-39	DOWN
AGO2	1.59933e-43	-0.330466	0.356	0.42	3.07152e-39	DOWN
PKM	1.68395e-43	-0.263872	0.953	0.929	3.23402e-39	DOWN
SIPA1L2	1.83943e-43	-0.279387	0.13	0.22	3.53262e-39	DOWN
B4GALNT4	2.17319e-43	-0.298194	0.185	0.273	4.17362e-39	DOWN
CACNA1A	2.53505e-43	-0.307903	0.117	0.205	4.86857e-39	DOWN
PUS7L	2.94451e-43	-0.301647	0.19	0.282	5.65492e-39	DOWN
EIF4G1	4.18078e-43	-0.29626	0.187	0.276	8.02919e-39	DOWN
CELF1	4.2506e-43	-0.331861	0.485	0.52	8.16328e-39	DOWN
VPS53	4.83097e-43	-0.282896	0.155	0.246	9.27789e-39	DOWN
NASP	6.26363e-43	-0.342198	0.769	0.754	1.20293e-38	DOWN
LARP1	7.10606e-43	-0.344735	0.34	0.402	1.36472e-38	DOWN
TSPAN13	7.853e-43	-0.403489	0.522	0.548	1.50817e-38	DOWN
BAZ2B	8.16808e-43	-0.351875	0.536	0.562	1.56868e-38	DOWN
ACKR3	1.26893e-42	-0.289564	0.126	0.214	2.43698e-38	DOWN
AURKAIP1	1.51241e-42	-0.287913	0.707	0.676	2.90459e-38	DOWN
UBXN4	1.65304e-42	-0.289867	0.71	0.689	3.17466e-38	DOWN
FGFR3	2.33255e-42	-0.430425	0.212	0.302	4.47966e-38	DOWN
SMS	2.72508e-42	0.257341	0.746	0.581	5.23351e-38	UP
IER2	2.97968e-42	0.250053	0.724	0.574	5.72248e-38	UP
DDX46	3.38813e-42	-0.294107	0.698	0.674	6.5069e-38	DOWN
FAM215B	4.12583e-42	-0.269976	0.132	0.22	7.92366e-38	DOWN
SERPINI1	4.40609e-42	-0.337269	0.089	0.176	8.4619e-38	DOWN
LYPLA1	4.42202e-42	-0.337562	0.451	0.486	8.49249e-38	DOWN
ANAPC5	1.24987e-41	-0.320477	0.399	0.45	2.40037e-37	DOWN
ANKRD17	1.7687e-41	-0.311162	0.277	0.354	3.39679e-37	DOWN
SNX27	1.95395e-41	-0.31236	0.228	0.312	3.75256e-37	DOWN
HNRNPDL	2.18943e-41	-0.257784	0.936	0.905	4.20481e-37	DOWN
ACSL3	3.12957e-41	-0.350481	0.349	0.41	6.01033e-37	DOWN
MAGI1	3.71661e-41	-0.350318	0.339	0.405	7.13774e-37	DOWN
N4BP2L2	4.22349e-41	-0.28701	0.734	0.708	8.11121e-37	DOWN
SLC25A1	4.3321e-41	-0.330359	0.273	0.346	8.3198e-37	DOWN
NAA15	6.51582e-41	-0.314181	0.321	0.389	1.25136e-36	DOWN
CLTC	7.43826e-41	-0.333825	0.408	0.458	1.42852e-36	DOWN
ADD1	8.11359e-41	-0.328271	0.371	0.427	1.55821e-36	DOWN
SPINT2	1.08248e-40	-0.330845	0.247	0.35	2.07891e-36	DOWN
AFDN	2.31458e-40	-0.330189	0.553	0.568	4.44515e-36	DOWN
SCD5	2.49709e-40	-0.373159	0.322	0.396	4.79565e-36	DOWN
SUPT16H	2.70245e-40	-0.33387	0.576	0.578	5.19005e-36	DOWN
TSHZ1	3.30512e-40	-0.282059	0.075	0.154	6.34748e-36	DOWN
PBRM1	4.62367e-40	-0.363061	0.482	0.514	8.87976e-36	DOWN
IAH1	5.29867e-40	-0.327541	0.386	0.443	1.01761e-35	DOWN
EBP	5.62344e-40	-0.365562	0.363	0.417	1.07998e-35	DOWN
C1orf56	5.78758e-40	-0.28751	0.122	0.204	1.1115e-35	DOWN
AARS	5.79957e-40	-0.280308	0.159	0.245	1.11381e-35	DOWN
NT5DC2	5.98457e-40	-0.348637	0.521	0.538	1.14934e-35	DOWN
EP300	6.26129e-40	-0.303379	0.221	0.304	1.20248e-35	DOWN
LHX2	6.61975e-40	-0.361252	0.562	0.632	1.27132e-35	DOWN
MAP1LC3B	6.63932e-40	-0.318356	0.681	0.671	1.27508e-35	DOWN
UBA6	9.14398e-40	-0.339026	0.282	0.353	1.7561e-35	DOWN
TAOK1	9.67697e-40	-0.336232	0.364	0.424	1.85846e-35	DOWN
PRRC2A	9.75711e-40	-0.324908	0.351	0.41	1.87385e-35	DOWN
USP22	1.00623e-39	-0.298654	0.656	0.648	1.93246e-35	DOWN
SRSF2	1.11721e-39	-0.312372	0.725	0.709	2.1456e-35	DOWN
SYNCRIP	1.1469e-39	-0.327749	0.486	0.512	2.20262e-35	DOWN
NCOR1	1.33092e-39	-0.308164	0.627	0.615	2.55602e-35	DOWN
LTBP4	1.43113e-39	-0.331719	0.269	0.344	2.74849e-35	DOWN
LSM4	1.62712e-39	-0.292215	0.786	0.745	3.12489e-35	DOWN
CACNG8	1.649e-39	-0.296384	0.087	0.168	3.16689e-35	DOWN
GAP43	2.71723e-39	-0.482005	0.69	0.702	5.21843e-35	DOWN
HINT3	3.26568e-39	-0.324608	0.278	0.348	6.27174e-35	DOWN
RRP1B	3.59934e-39	-0.333009	0.34	0.396	6.91254e-35	DOWN
MLXIP	4.32695e-39	-0.28125	0.159	0.243	8.3099e-35	DOWN
UBE2N	6.36351e-39	-0.286643	0.619	0.614	1.22211e-34	DOWN
RFK	7.61626e-39	-0.334879	0.348	0.408	1.4627e-34	DOWN
SAFB	9.74691e-39	-0.303665	0.42	0.467	1.87189e-34	DOWN
WDR73	1.04034e-38	-0.321127	0.262	0.336	1.99798e-34	DOWN
HIP1	1.18833e-38	-0.271949	0.153	0.238	2.28218e-34	DOWN
MLLT11	1.7153e-38	-0.283014	0.915	0.925	3.29424e-34	DOWN
FAT4	1.94836e-38	-0.278224	0.147	0.231	3.74182e-34	DOWN
ST8SIA1	2.25977e-38	-0.293338	0.178	0.261	4.3399e-34	DOWN
UBE2V2	3.115e-38	-0.251587	0.821	0.783	5.98235e-34	DOWN
LY6H	5.13542e-38	-0.275741	0.385	0.495	9.86258e-34	DOWN
CAPRIN1	5.59533e-38	-0.275998	0.662	0.65	1.07458e-33	DOWN
SEC63	6.1873e-38	-0.328604	0.435	0.472	1.18827e-33	DOWN
F2R	6.59605e-38	-0.325947	0.308	0.372	1.26677e-33	DOWN
FNBP1L	9.85988e-38	-0.331291	0.641	0.659	1.89359e-33	DOWN
HTATSF1	1.28908e-37	-0.262238	0.619	0.629	2.47568e-33	DOWN
ZC3H13	1.3044e-37	-0.312877	0.635	0.636	2.5051e-33	DOWN
CSNK2A1	1.39837e-37	-0.286126	0.678	0.657	2.68557e-33	DOWN
STXBP1	2.21372e-37	-0.344176	0.273	0.349	4.25145e-33	DOWN
SLC35E3	2.92248e-37	-0.322561	0.228	0.304	5.61263e-33	DOWN
PJA2	3.13192e-37	-0.329464	0.612	0.604	6.01485e-33	DOWN
TMEM160	3.19248e-37	-0.291865	0.542	0.568	6.13115e-33	DOWN
APBA2	3.37141e-37	-0.333399	0.289	0.354	6.47479e-33	DOWN
RAB2A	3.41015e-37	-0.274538	0.755	0.734	6.54919e-33	DOWN
TMEM59L	4.02487e-37	-0.279845	0.365	0.467	7.72976e-33	DOWN
FAM227A	4.70817e-37	-0.258197	0.135	0.217	9.04203e-33	DOWN
GNG5	5.42679e-37	0.32344	0.612	0.538	1.04222e-32	UP
NUMA1	6.21197e-37	-0.304645	0.312	0.377	1.19301e-32	DOWN
GNB5	1.04458e-36	-0.278395	0.152	0.233	2.00611e-32	DOWN
GNAI3	1.2077e-36	-0.285853	0.62	0.604	2.31938e-32	DOWN
SSTR2	1.36078e-36	-0.394759	0.074	0.149	2.61338e-32	DOWN
EIF2AK1	2.18249e-36	-0.313856	0.355	0.406	4.19148e-32	DOWN
GPATCH2L	2.19396e-36	-0.318848	0.362	0.414	4.2135e-32	DOWN
MAPK8	2.20289e-36	-0.344492	0.282	0.349	4.23066e-32	DOWN
ZFHX4	2.50563e-36	-0.375916	0.484	0.563	4.81206e-32	DOWN
VIM	2.7822e-36	0.499087	0.926	0.928	5.34321e-32	UP
SPPL3	3.31111e-36	-0.309098	0.297	0.362	6.35898e-32	DOWN
CLPTM1L	4.14521e-36	-0.291897	0.243	0.315	7.96088e-32	DOWN
PSMA3-AS1	5.09373e-36	-0.314964	0.333	0.391	9.78251e-32	DOWN
OCIAD2	5.86362e-36	-0.297476	0.524	0.597	1.12611e-31	DOWN
DNAJC7	8.64576e-36	-0.28854	0.589	0.585	1.66042e-31	DOWN
KDM5A	1.2313e-35	-0.31131	0.357	0.412	2.36471e-31	DOWN
CMPK1	1.59184e-35	-0.305532	0.542	0.547	3.05714e-31	DOWN
PRPF8	3.27156e-35	-0.299296	0.439	0.474	6.28303e-31	DOWN
DCTPP1	4.95447e-35	-0.320887	0.325	0.385	9.51506e-31	DOWN
UBTF	5.04677e-35	-0.31735	0.348	0.408	9.69232e-31	DOWN
VEZT	6.24713e-35	-0.324364	0.376	0.426	1.19976e-30	DOWN
ACTR10	7.46578e-35	-0.305026	0.519	0.55	1.4338e-30	DOWN
SLC22A17	8.07111e-35	-0.34094	0.407	0.454	1.55006e-30	DOWN
DOK5	1.12062e-34	-0.275978	0.11	0.187	2.15215e-30	DOWN
TBCB	1.36611e-34	-0.255274	0.813	0.785	2.62362e-30	DOWN
SAMD4B	1.6803e-34	-0.299113	0.302	0.363	3.22701e-30	DOWN
IVNS1ABP	2.0331e-34	-0.348603	0.318	0.372	3.90457e-30	DOWN
EMC4	2.03538e-34	-0.304518	0.563	0.555	3.90896e-30	DOWN
ACAP3	2.07571e-34	-0.305522	0.224	0.3	3.98641e-30	DOWN
PABPC1	2.22032e-34	-0.250891	0.901	0.861	4.26413e-30	DOWN
PHF20L1	2.39535e-34	-0.305438	0.42	0.459	4.60028e-30	DOWN
SEC11C	3.09606e-34	-0.286735	0.588	0.624	5.94598e-30	DOWN
NUP160	3.49627e-34	-0.274445	0.202	0.276	6.71459e-30	DOWN
ADH5	3.82463e-34	-0.281626	0.701	0.658	7.3452e-30	DOWN
PHACTR3	4.79674e-34	-0.250685	0.084	0.156	9.21213e-30	DOWN
GGA1	5.13832e-34	-0.303726	0.293	0.354	9.86815e-30	DOWN
DHX9	5.15735e-34	-0.305466	0.441	0.469	9.90469e-30	DOWN
ZNF793	7.73893e-34	-0.274434	0.169	0.246	1.48626e-29	DOWN
PSMD1	8.99107e-34	-0.295491	0.418	0.457	1.72674e-29	DOWN
TRIM24	1.33177e-33	-0.344314	0.457	0.48	2.55766e-29	DOWN
SEC61A1	1.42974e-33	-0.276057	0.199	0.272	2.74582e-29	DOWN
SECISBP2	1.57623e-33	-0.303537	0.499	0.518	3.02715e-29	DOWN
RYK	1.7066e-33	-0.27246	0.202	0.276	3.27753e-29	DOWN
CSNK1A1	1.89428e-33	-0.256555	0.751	0.704	3.63796e-29	DOWN
PALLD	1.93889e-33	-0.370692	0.369	0.411	3.72365e-29	DOWN
VGLL4	2.03714e-33	-0.314537	0.445	0.475	3.91234e-29	DOWN
ZNF770	2.30311e-33	-0.296045	0.229	0.298	4.42312e-29	DOWN
EIF2AK2	2.87409e-33	-0.283207	0.223	0.294	5.51968e-29	DOWN
STARD3NL	3.09095e-33	-0.299915	0.575	0.565	5.93617e-29	DOWN
DRAXIN	3.44317e-33	-0.318701	0.192	0.269	6.61261e-29	DOWN
PPP3CB	4.22935e-33	-0.330701	0.297	0.356	8.12246e-29	DOWN
CEP78	4.54922e-33	-0.290041	0.249	0.318	8.73678e-29	DOWN
BLCAP	4.70985e-33	-0.407256	0.617	0.614	9.04526e-29	DOWN
PLEKHB2	5.80975e-33	-0.301538	0.359	0.409	1.11576e-28	DOWN
PPM1G	6.26414e-33	-0.275683	0.678	0.646	1.20303e-28	DOWN
PHACTR1	6.51081e-33	-0.278156	0.151	0.227	1.2504e-28	DOWN
GALNT1	6.5806e-33	-0.292882	0.323	0.377	1.2638e-28	DOWN
SRRT	7.1971e-33	-0.300517	0.264	0.329	1.3822e-28	DOWN
SYNJ2BP	7.83217e-33	-0.302568	0.318	0.375	1.50417e-28	DOWN
CRYZL1	7.89438e-33	-0.292337	0.298	0.359	1.51612e-28	DOWN
RNF157	8.85344e-33	-0.257397	0.151	0.226	1.7003e-28	DOWN
DNM1	8.98947e-33	-0.295663	0.194	0.271	1.72643e-28	DOWN
SESN3	1.20726e-32	-0.290136	0.174	0.248	2.31854e-28	DOWN
VKORC1	1.23305e-32	-0.278001	0.603	0.593	2.36808e-28	DOWN
IGF1R	1.73964e-32	-0.289113	0.226	0.297	3.34099e-28	DOWN
BCAP31	3.41042e-32	-0.322182	0.409	0.436	6.54971e-28	DOWN
FHL1	3.63895e-32	-0.290198	0.529	0.541	6.9886e-28	DOWN
RBM10	7.44544e-32	-0.264203	0.191	0.263	1.4299e-27	DOWN
EIF4E	7.46425e-32	-0.276083	0.584	0.58	1.43351e-27	DOWN
ZNF37A	8.4841e-32	-0.284017	0.264	0.332	1.62937e-27	DOWN
RAD23B	8.9347e-32	-0.264252	0.611	0.595	1.71591e-27	DOWN
TMEM47	9.59429e-32	-0.320525	0.263	0.326	1.84258e-27	DOWN
SREK1	1.02952e-31	-0.302782	0.468	0.487	1.97719e-27	DOWN
YWHAG	1.33067e-31	-0.288934	0.621	0.616	2.55555e-27	DOWN
PSMD7	1.34046e-31	-0.255314	0.697	0.659	2.57436e-27	DOWN
VPS35	1.37131e-31	-0.280937	0.58	0.574	2.6336e-27	DOWN
CACUL1	1.55494e-31	-0.306207	0.345	0.395	2.98626e-27	DOWN
PLD3	1.61898e-31	-0.26146	0.775	0.746	3.10925e-27	DOWN
WASF3	1.67897e-31	-0.284268	0.195	0.265	3.22447e-27	DOWN
EP400	1.71653e-31	-0.255746	0.168	0.241	3.29659e-27	DOWN
CDK13	1.74522e-31	-0.289107	0.297	0.356	3.35169e-27	DOWN
ARL6IP1	2.02741e-31	0.435392	0.753	0.6	3.89364e-27	UP
PAPOLA	2.62651e-31	-0.25865	0.737	0.69	5.04422e-27	DOWN
NAPB	3.48986e-31	-0.262167	0.144	0.219	6.70228e-27	DOWN
LONP2	3.64001e-31	-0.291806	0.238	0.303	6.99064e-27	DOWN
RAB10	3.76935e-31	-0.301746	0.427	0.451	7.23903e-27	DOWN
CALR	4.2745e-31	-0.310838	0.697	0.696	8.20918e-27	DOWN
MTMR4	4.89041e-31	-0.303379	0.284	0.344	9.39203e-27	DOWN
GRK2	5.50086e-31	-0.262551	0.175	0.245	1.05644e-26	DOWN
YARS	6.09439e-31	-0.302682	0.232	0.297	1.17043e-26	DOWN
NEMF	6.26889e-31	-0.287483	0.469	0.493	1.20394e-26	DOWN
FOXO3	7.61263e-31	-0.288185	0.223	0.292	1.46201e-26	DOWN
WAC	8.87221e-31	-0.291569	0.477	0.49	1.70391e-26	DOWN
MTMR9	9.97779e-31	-0.306953	0.271	0.331	1.91624e-26	DOWN
MSH6	1.00535e-30	-0.3064	0.34	0.396	1.93078e-26	DOWN
PLEKHA1	2.5864e-30	-0.280686	0.201	0.271	4.96719e-26	DOWN
NHSL1	2.89236e-30	-0.309349	0.242	0.307	5.55478e-26	DOWN
CAP1	3.27632e-30	-0.265089	0.61	0.594	6.29216e-26	DOWN
WNK1	4.05422e-30	-0.289878	0.321	0.373	7.78612e-26	DOWN
TAF15	4.53728e-30	-0.304745	0.379	0.416	8.71385e-26	DOWN
AP3D1	4.68569e-30	-0.297471	0.331	0.381	8.99887e-26	DOWN
AKT1	5.80329e-30	-0.306013	0.432	0.455	1.11452e-25	DOWN
PRC1	7.81837e-30	0.355552	0.181	0.108	1.50152e-25	UP
ATP6V0A1	9.04491e-30	-0.312947	0.251	0.314	1.73707e-25	DOWN
TMEM33	9.91989e-30	-0.286254	0.254	0.313	1.90511e-25	DOWN
TCF3	2.04981e-29	-0.305822	0.326	0.376	3.93667e-25	DOWN
MARK3	2.77845e-29	-0.286847	0.36	0.401	5.33601e-25	DOWN
NDFIP1	3.23515e-29	-0.256397	0.712	0.687	6.2131e-25	DOWN
SNF8	3.31006e-29	-0.281428	0.492	0.508	6.35698e-25	DOWN
N4BP2	4.53757e-29	-0.301254	0.386	0.423	8.7144e-25	DOWN
NSMF	4.59334e-29	-0.262804	0.152	0.22	8.82151e-25	DOWN
USP11	4.61762e-29	-0.262494	0.716	0.698	8.86813e-25	DOWN
TSPAN7	4.7936e-29	-0.314489	0.247	0.32	9.2061e-25	DOWN
CKB	6.73453e-29	0.291104	0.997	0.998	1.29337e-24	UP
PCNX4	7.54841e-29	-0.316021	0.387	0.423	1.44967e-24	DOWN
KPNA6	7.56417e-29	-0.289945	0.267	0.324	1.4527e-24	DOWN
CD47	9.60682e-29	-0.317378	0.323	0.369	1.84499e-24	DOWN
SESTD1	9.7176e-29	-0.29859	0.434	0.467	1.86626e-24	DOWN
LMO4	1.28169e-28	-0.46854	0.523	0.528	2.46148e-24	DOWN
FBXO21	1.48469e-28	-0.277142	0.459	0.479	2.85135e-24	DOWN
MVD	1.81584e-28	-0.290025	0.25	0.31	3.48732e-24	DOWN
RBFOX3	1.99355e-28	-0.251799	0.089	0.154	3.82861e-24	DOWN
FASN	2.14602e-28	-0.26736	0.29	0.344	4.12143e-24	DOWN
SRM	2.55561e-28	-0.283968	0.575	0.558	4.90806e-24	DOWN
HDGFL3	2.71367e-28	-0.264757	0.678	0.658	5.2116e-24	DOWN
TNRC6B	2.72987e-28	-0.280658	0.727	0.687	5.24272e-24	DOWN
CNOT7	2.885e-28	-0.269349	0.617	0.587	5.54064e-24	DOWN
SBK1	3.14288e-28	-0.313309	0.475	0.513	6.03589e-24	DOWN
SLC6A8	3.74497e-28	-0.272945	0.201	0.27	7.19222e-24	DOWN
PCMT1	3.82361e-28	-0.272581	0.647	0.613	7.34323e-24	DOWN
GOLGB1	4.31346e-28	-0.323413	0.42	0.452	8.28401e-24	DOWN
PHGDH	4.44826e-28	-0.496536	0.398	0.432	8.54288e-24	DOWN
PGRMC2	4.56759e-28	-0.283112	0.282	0.337	8.77205e-24	DOWN
TXNL4A	4.73858e-28	-0.259878	0.623	0.598	9.10044e-24	DOWN
B3GAT2	5.1643e-28	-0.281608	0.109	0.174	9.91805e-24	DOWN
ROCK1	5.6055e-28	-0.291029	0.402	0.439	1.07654e-23	DOWN
CLASP2	6.07261e-28	-0.332773	0.373	0.416	1.16625e-23	DOWN
MTCH2	6.76197e-28	-0.284343	0.504	0.508	1.29864e-23	DOWN
THOC7	8.18366e-28	-0.269332	0.459	0.478	1.57167e-23	DOWN
KANSL1	8.35133e-28	-0.282772	0.48	0.495	1.60387e-23	DOWN
IRF2BP2	8.88827e-28	-0.290435	0.33	0.379	1.70699e-23	DOWN
FKBP4	8.89325e-28	-0.258033	0.61	0.592	1.70795e-23	DOWN
ATP5MC1	9.14205e-28	-0.271864	0.666	0.638	1.75573e-23	DOWN
ADD2	9.80207e-28	-0.254688	0.162	0.229	1.88249e-23	DOWN
EHBP1	1.13446e-27	-0.274353	0.241	0.3	2.17873e-23	DOWN
ZNF445	1.36394e-27	-0.273231	0.212	0.275	2.61944e-23	DOWN
ZMYND11	1.47853e-27	-0.286308	0.273	0.326	2.83951e-23	DOWN
ID4	1.79456e-27	-0.497738	0.816	0.791	3.44645e-23	DOWN
ZNF148	2.13858e-27	-0.290772	0.4	0.431	4.10714e-23	DOWN
CUL1	2.18745e-27	-0.294293	0.287	0.34	4.20099e-23	DOWN
FSIP2	2.65062e-27	-0.300171	0.166	0.236	5.09052e-23	DOWN
HK1	3.12674e-27	-0.306592	0.275	0.328	6.00491e-23	DOWN
CAPZA1	3.53908e-27	-0.285302	0.476	0.481	6.7968e-23	DOWN
BICD1	4.18046e-27	-0.307864	0.305	0.354	8.02857e-23	DOWN
NBEA	4.61685e-27	-0.305445	0.219	0.283	8.86666e-23	DOWN
SAR1A	5.2346e-27	-0.286087	0.325	0.371	1.00531e-22	DOWN
NSG2	5.8956e-27	-0.309555	0.374	0.46	1.13225e-22	DOWN
EXOC5	7.73748e-27	-0.273566	0.343	0.384	1.48598e-22	DOWN
MASP1	7.83469e-27	-0.334134	0.11	0.173	1.50465e-22	DOWN
KLHL7	8.3087e-27	-0.306094	0.403	0.433	1.59569e-22	DOWN
PAK3	8.4138e-27	-0.333309	0.452	0.481	1.61587e-22	DOWN
GOLIM4	9.06945e-27	-0.257893	0.198	0.262	1.74179e-22	DOWN
CARS2	9.16426e-27	-0.261062	0.236	0.296	1.76e-22	DOWN
NRXN1	9.98432e-27	-0.397588	0.402	0.451	1.91749e-22	DOWN
SS18	1.41828e-26	-0.26127	0.238	0.295	2.7238e-22	DOWN
TSN	1.74854e-26	-0.28064	0.415	0.434	3.35808e-22	DOWN
NIPBL	1.79074e-26	-0.28436	0.431	0.455	3.43912e-22	DOWN
KMT5B	1.98668e-26	-0.274078	0.485	0.501	3.81542e-22	DOWN
NTM	2.16049e-26	-0.347082	0.187	0.259	4.14921e-22	DOWN
CREBBP	2.29288e-26	-0.260627	0.208	0.269	4.40347e-22	DOWN
HES4	5.76836e-26	0.477409	0.825	0.734	1.10781e-21	UP
GLOD4	6.22239e-26	-0.274085	0.497	0.499	1.19501e-21	DOWN
PSMA3	7.51951e-26	-0.252305	0.646	0.608	1.44412e-21	DOWN
ITM2B	7.75031e-26	-0.353631	0.833	0.779	1.48845e-21	DOWN
LRP1	9.0837e-26	-0.271258	0.289	0.339	1.74453e-21	DOWN
NRXN2	9.22884e-26	-0.302999	0.343	0.388	1.7724e-21	DOWN
SUGP2	1.01599e-25	-0.253718	0.421	0.452	1.95121e-21	DOWN
CARS	1.10647e-25	-0.274087	0.212	0.274	2.12498e-21	DOWN
RNF10	1.15084e-25	-0.279169	0.312	0.359	2.2102e-21	DOWN
ENSA	1.15429e-25	-0.276014	0.446	0.462	2.21682e-21	DOWN
GGH	1.17867e-25	-0.276862	0.283	0.331	2.26364e-21	DOWN
KLHL35	1.20266e-25	-0.319047	0.146	0.214	2.30972e-21	DOWN
HOOK3	1.20981e-25	-0.284313	0.323	0.366	2.32343e-21	DOWN
PCLO	1.2295e-25	-0.290512	0.153	0.22	2.36125e-21	DOWN
CECR2	1.31864e-25	-0.256099	0.162	0.224	2.53244e-21	DOWN
SCG5	1.95389e-25	-0.306936	0.382	0.446	3.75244e-21	DOWN
CCNB2	1.96466e-25	0.40559	0.233	0.152	3.77314e-21	UP
MIR124-2HG	2.31139e-25	-0.360383	0.378	0.411	4.43902e-21	DOWN
DUSP8	2.59233e-25	-0.319551	0.272	0.331	4.97857e-21	DOWN
TSC2	2.76733e-25	-0.253556	0.209	0.268	5.31465e-21	DOWN
ATXN2	3.04114e-25	-0.283184	0.325	0.368	5.84051e-21	DOWN
RALGAPA1	3.94534e-25	-0.257136	0.219	0.278	7.57703e-21	DOWN
OGA	4.33163e-25	-0.277702	0.441	0.458	8.3189e-21	DOWN
DHFR	5.79713e-25	-0.324439	0.191	0.255	1.11334e-20	DOWN
USP5	5.89028e-25	-0.255308	0.245	0.299	1.13123e-20	DOWN
GTF2H2	9.54665e-25	-0.275782	0.316	0.356	1.83343e-20	DOWN
HNRNPF	9.92328e-25	-0.266879	0.616	0.582	1.90577e-20	DOWN
NUP93	1.20933e-24	-0.311641	0.308	0.354	2.32252e-20	DOWN
HSDL1	2.1032e-24	-0.28227	0.346	0.385	4.03919e-20	DOWN
CNP	2.37658e-24	-0.251355	0.208	0.265	4.56422e-20	DOWN
ARHGEF7	2.41821e-24	-0.276514	0.323	0.368	4.64418e-20	DOWN
SDHC	3.06153e-24	-0.253981	0.538	0.525	5.87966e-20	DOWN
ATF6B	3.95945e-24	-0.293182	0.281	0.326	7.60412e-20	DOWN
GDF11	4.78006e-24	-0.282871	0.285	0.334	9.1801e-20	DOWN
SH3BP5	4.81154e-24	-0.310101	0.246	0.306	9.24057e-20	DOWN
SSR1	5.18068e-24	-0.282288	0.41	0.43	9.94949e-20	DOWN
GARS	5.22146e-24	-0.29354	0.329	0.372	1.00278e-19	DOWN
PDPK1	5.5021e-24	-0.254779	0.219	0.275	1.05668e-19	DOWN
SREBF2	6.6853e-24	-0.277566	0.317	0.36	1.28391e-19	DOWN
SINHCAF	6.8242e-24	-0.284465	0.587	0.567	1.31059e-19	DOWN
GRIPAP1	6.92729e-24	-0.271398	0.236	0.29	1.33039e-19	DOWN
ZNRF1	6.99831e-24	-0.284101	0.449	0.475	1.34403e-19	DOWN
APC	7.04729e-24	-0.295078	0.393	0.427	1.35343e-19	DOWN
RETREG2	7.16237e-24	-0.26137	0.35	0.389	1.37553e-19	DOWN
CDC42EP3	7.26583e-24	-0.352713	0.203	0.26	1.3954e-19	DOWN
RAP2A	7.51686e-24	-0.266312	0.227	0.28	1.44361e-19	DOWN
APLP1	9.20249e-24	-0.274341	0.689	0.703	1.76734e-19	DOWN
KDELR2	9.47562e-24	-0.26954	0.599	0.573	1.81979e-19	DOWN
SLC25A4	1.08111e-23	-0.269086	0.567	0.564	2.07626e-19	DOWN
TSPAN5	1.15522e-23	-0.31606	0.515	0.508	2.2186e-19	DOWN
SMIM15	1.45131e-23	-0.257191	0.284	0.33	2.78724e-19	DOWN
TCF12	1.60265e-23	-0.264751	0.233	0.29	3.07789e-19	DOWN
ATP6AP2	1.93151e-23	-0.263492	0.618	0.583	3.70947e-19	DOWN
ELAVL4	1.94053e-23	-0.324749	0.408	0.469	3.72678e-19	DOWN
DOCK7	2.2979e-23	-0.271134	0.243	0.295	4.41312e-19	DOWN
ITSN1	2.55047e-23	-0.285617	0.278	0.325	4.89819e-19	DOWN
ZNF791	3.31142e-23	-0.26957	0.348	0.387	6.35957e-19	DOWN
NSD2	3.53341e-23	-0.270092	0.363	0.39	6.78591e-19	DOWN
IPO7	4.24136e-23	-0.276404	0.383	0.405	8.14553e-19	DOWN
ARL2BP	7.98511e-23	-0.255732	0.552	0.533	1.53354e-18	DOWN
SLC39A6	1.01002e-22	-0.262964	0.508	0.506	1.93974e-18	DOWN
BAG6	1.06925e-22	-0.254536	0.533	0.522	2.0535e-18	DOWN
MTX2	1.09958e-22	-0.273352	0.498	0.492	2.11174e-18	DOWN
KMT2B	1.11403e-22	-0.272078	0.276	0.319	2.1395e-18	DOWN
GALNT11	1.11896e-22	-0.255109	0.257	0.305	2.14897e-18	DOWN
ASH1L	1.83276e-22	-0.266793	0.405	0.424	3.51981e-18	DOWN
POLR2B	2.32262e-22	-0.271897	0.371	0.396	4.46059e-18	DOWN
SHF	2.47655e-22	-0.260038	0.188	0.244	4.75621e-18	DOWN
PTPRD	2.67893e-22	-0.289255	0.208	0.265	5.14489e-18	DOWN
CDK8	2.87125e-22	-0.253393	0.228	0.279	5.51424e-18	DOWN
THOC2	2.88921e-22	-0.270272	0.445	0.454	5.54873e-18	DOWN
YTHDF1	3.04301e-22	-0.252157	0.253	0.301	5.8441e-18	DOWN
ROGDI	3.10318e-22	-0.253054	0.21	0.266	5.95966e-18	DOWN
CYFIP2	3.42313e-22	-0.266333	0.279	0.325	6.57412e-18	DOWN
GDAP1	4.07328e-22	-0.280761	0.211	0.263	7.82273e-18	DOWN
GRIA2	5.4779e-22	-0.427941	0.292	0.347	1.05203e-17	DOWN
DCX	6.22456e-22	-0.283831	0.731	0.747	1.19543e-17	DOWN
CDK5R1	6.86598e-22	-0.297331	0.36	0.404	1.31861e-17	DOWN
EPHA3	7.79643e-22	-0.260009	0.197	0.254	1.4973e-17	DOWN
PHAX	8.9437e-22	-0.263831	0.486	0.486	1.71764e-17	DOWN
UBE2G2	9.45194e-22	-0.269217	0.422	0.433	1.81525e-17	DOWN
SAFB2	1.00807e-21	-0.265894	0.304	0.345	1.936e-17	DOWN
GIGYF2	1.29033e-21	-0.259246	0.316	0.353	2.47808e-17	DOWN
RAB18	1.7985e-21	-0.255677	0.498	0.493	3.45402e-17	DOWN
ARID2	2.22133e-21	-0.250842	0.272	0.318	4.26606e-17	DOWN
ZC3H14	2.37322e-21	-0.256538	0.357	0.384	4.55778e-17	DOWN
IPO5	3.01248e-21	-0.264134	0.402	0.418	5.78547e-17	DOWN
CALD1	3.25806e-21	-0.281904	0.464	0.478	6.25709e-17	DOWN
SPTBN1	3.75977e-21	-0.315623	0.304	0.345	7.22063e-17	DOWN
SF3B3	3.83784e-21	-0.252174	0.276	0.319	7.37057e-17	DOWN
SMARCA1	4.81784e-21	-0.255416	0.328	0.363	9.25266e-17	DOWN
MFSD10	4.92473e-21	-0.27659	0.378	0.399	9.45795e-17	DOWN
ZNF618	5.23761e-21	-0.267442	0.339	0.372	1.00588e-16	DOWN
EMC10	6.77721e-21	-0.27139	0.322	0.359	1.30156e-16	DOWN
NFIA	7.61228e-21	-0.489196	0.174	0.228	1.46194e-16	DOWN
MXD4	8.65104e-21	-0.29224	0.415	0.43	1.66143e-16	DOWN
PCMTD2	9.09851e-21	-0.250333	0.218	0.268	1.74737e-16	DOWN
ARHGEF12	9.23281e-21	-0.25836	0.259	0.309	1.77316e-16	DOWN
SETD5	1.13313e-20	-0.259125	0.408	0.425	2.17619e-16	DOWN
RAP1B	1.6431e-20	-0.256391	0.529	0.511	3.15558e-16	DOWN
AURKB	2.81416e-20	0.286933	0.145	0.091	5.40459e-16	UP
SPAST	3.10187e-20	-0.255166	0.255	0.303	5.95713e-16	DOWN
SLC5A3	4.05708e-20	-0.269254	0.314	0.351	7.79163e-16	DOWN
STX12	5.32193e-20	-0.269325	0.412	0.429	1.02208e-15	DOWN
RGMB	5.9243e-20	-0.286836	0.107	0.159	1.13776e-15	DOWN
ARHGDIA	6.1e-20	-0.254653	0.386	0.405	1.17151e-15	DOWN
ANK3	6.36767e-20	-0.332826	0.366	0.41	1.22291e-15	DOWN
C7orf50	6.7194e-20	-0.254511	0.488	0.49	1.29046e-15	DOWN
DPYSL5	8.07733e-20	-0.286772	0.43	0.438	1.55125e-15	DOWN
HIF1A	8.4799e-20	-0.260579	0.342	0.37	1.62856e-15	DOWN
LIMCH1	1.30434e-19	-0.289447	0.259	0.302	2.50499e-15	DOWN
STARD4-AS1	1.68542e-19	-0.250492	0.276	0.32	3.23685e-15	DOWN
GTF3A	1.85081e-19	-0.255699	0.475	0.474	3.55448e-15	DOWN
TULP4	2.01814e-19	-0.266819	0.296	0.333	3.87584e-15	DOWN
MCM4	2.05336e-19	-0.259561	0.16	0.213	3.94348e-15	DOWN
VOPP1	2.16986e-19	-0.276242	0.368	0.388	4.16721e-15	DOWN
EHMT2	2.61763e-19	-0.251361	0.486	0.48	5.02715e-15	DOWN
CASK	3.82542e-19	-0.283953	0.322	0.35	7.34673e-15	DOWN
RIF1	3.87105e-19	-0.262186	0.304	0.338	7.43435e-15	DOWN
CBFA2T2	3.99978e-19	-0.266815	0.166	0.216	7.68158e-15	DOWN
PSAT1	5.53451e-19	-0.431034	0.522	0.495	1.0629e-14	DOWN
MYO10	5.93636e-19	-0.286409	0.33	0.361	1.14008e-14	DOWN
MLEC	6.96195e-19	-0.26888	0.375	0.391	1.33704e-14	DOWN
ATP6V0D1	7.76528e-19	-0.256633	0.37	0.396	1.49132e-14	DOWN
DPYSL3	1.15729e-18	-0.251314	0.591	0.592	2.22258e-14	DOWN
DDIT4	1.43327e-18	0.284649	0.672	0.565	2.75259e-14	UP
P4HB	1.93859e-18	-0.291359	0.646	0.596	3.72306e-14	DOWN
SCN3B	2.26538e-18	-0.264839	0.202	0.254	4.35066e-14	DOWN
UBXN7	2.46389e-18	-0.250649	0.314	0.344	4.73189e-14	DOWN
GRB2	3.3242e-18	-0.271491	0.422	0.434	6.38413e-14	DOWN
ATP6V1A	5.14871e-18	-0.265394	0.332	0.36	9.8881e-14	DOWN
RUSC1	5.58201e-18	-0.265978	0.288	0.321	1.07203e-13	DOWN
BCL11B	6.02558e-18	0.409462	0.361	0.296	1.15721e-13	UP
NOL4	9.24632e-18	-0.273819	0.207	0.257	1.77576e-13	DOWN
NDUFS1	1.99118e-17	-0.256024	0.392	0.402	3.82406e-13	DOWN
DZIP3	2.31963e-17	-0.251923	0.233	0.275	4.45485e-13	DOWN
NOVA2	2.90164e-17	-0.274882	0.423	0.431	5.57259e-13	DOWN
TMX4	3.7194e-17	-0.255392	0.251	0.292	7.1431e-13	DOWN
SST	4.15744e-17	0.809309	0.136	0.085	7.98437e-13	UP
TGIF1	7.06807e-17	-0.289722	0.133	0.178	1.35742e-12	DOWN
MCM3	9.52631e-17	-0.265409	0.171	0.221	1.82953e-12	DOWN
LYPD1	1.30844e-16	-0.278265	0.167	0.217	2.51285e-12	DOWN
GPC1	1.55291e-16	-0.275301	0.434	0.443	2.98236e-12	DOWN
ANKRD46	1.7289e-16	-0.255516	0.444	0.448	3.32034e-12	DOWN
CASP3	1.7987e-16	-0.285352	0.359	0.379	3.45441e-12	DOWN
CHGB	5.05899e-16	-0.253715	0.192	0.238	9.7158e-12	DOWN
CXXC5	7.26356e-16	-0.279089	0.359	0.383	1.39497e-11	DOWN
BSDC1	8.69158e-16	-0.260391	0.382	0.394	1.66922e-11	DOWN
CSRNP3	2.61295e-15	-0.285684	0.442	0.455	5.01816e-11	DOWN
MSI1	6.34028e-15	-0.255967	0.488	0.477	1.21765e-10	DOWN
LDHA	1.01596e-14	-0.269084	0.27	0.307	1.95115e-10	DOWN
PCDH7	1.0802e-14	-0.259294	0.17	0.215	2.07453e-10	DOWN
PTTG1	1.43637e-14	0.568086	0.445	0.351	2.75855e-10	UP
CAMK2N1	4.6986e-14	-0.371019	0.893	0.816	9.02367e-10	DOWN
MAP6	7.17146e-14	-0.269582	0.549	0.528	1.37728e-09	DOWN
SOX4	8.00402e-14	0.405591	0.984	0.964	1.53717e-09	UP
ID3	1.29842e-13	-0.483069	0.075	0.113	2.49361e-09	DOWN
CDC20	1.60763e-13	0.415365	0.153	0.107	3.08746e-09	UP
FGFBP3	2.22548e-13	0.291775	0.525	0.456	4.27404e-09	UP
ID2	5.39867e-13	-0.26859	0.164	0.207	1.03681e-08	DOWN
ACTR3B	5.41974e-13	-0.277153	0.258	0.287	1.04086e-08	DOWN
SPTAN1	5.91476e-13	-0.257271	0.476	0.464	1.13593e-08	DOWN
RGS17	8.09611e-13	-0.321258	0.22	0.254	1.55486e-08	DOWN
GLI3	1.03436e-12	-0.268941	0.291	0.314	1.98649e-08	DOWN
THRA	1.21724e-12	-0.251076	0.366	0.378	2.33771e-08	DOWN
RCN1	1.39894e-12	-0.265439	0.639	0.594	2.68666e-08	DOWN
CALU	4.73401e-12	-0.269759	0.521	0.484	9.09167e-08	DOWN
CKS1B	1.0466e-11	0.293961	0.429	0.35	2.00999e-07	UP
NUSAP1	1.26306e-11	0.389843	0.206	0.159	2.42571e-07	UP
JPH4	4.51272e-10	-0.258167	0.336	0.347	8.66668e-06	DOWN
MCM7	2.85985e-09	-0.273833	0.411	0.407	5.49234e-05	DOWN
PEG10	6.14177e-09	0.478253	0.8	0.717	0.000117953	UP
TP53I11	7.3532e-09	-0.289858	0.346	0.347	0.000141218	DOWN
TUBB4B	4.18207e-08	0.252833	0.686	0.649	0.000803167	UP
SOX9	1.76214e-07	-0.32007	0.395	0.388	0.00338419	DOWN
PBK	1.87064e-07	0.33467	0.153	0.125	0.00359256	UP
UBE2S	3.32968e-06	0.321077	0.756	0.727	0.0639465	stable
INSM1	9.81124e-05	-0.293355	0.224	0.237	1	stable
SLC3A2	0.000115439	-0.255455	0.563	0.498	1	stable
CENPF	0.000240661	0.334128	0.239	0.209	1	stable
SFRP2	0.00145538	-0.288289	0.334	0.329	1	stable
CCNB1	0.0127898	0.314675	0.155	0.139	1	stable
CDK1	0.0273561	0.253425	0.174	0.16	1	stable
KPNA2	0.0338238	0.257969	0.732	0.644	1	stable
TOP2A	0.0424549	0.328426	0.206	0.192	1	stable
UBE2C	0.0642199	0.645544	0.19	0.181	1	stable
HMGB2	0.0678503	0.581892	0.453	0.416	1	stable

## Sheet: Supplemental Table 2
Supplemental Table 2: GO biological process enrichment analysis of differentially expressed genes in each cell types.
	ID	type_Description	GeneRatio	BgRatio	pvalue	p.adjust	qvalue	geneID	Count	normalize
GO:00083801	GO:0008380	NSC_RNA splicing	110/1820	481/18862	3.48e-18	1.12e-15	8.37e-16	ACIN1/AKAP17A/AQR/CDC5L/CDK13/CELF2/CIRBP/CLK1/CPSF3/CWC27/CWF19L2/DDX17/DDX39B/DDX42/DDX5/DHX9/DNAJC8/ELAVL1/ELAVL2/ELAVL4/FUS/FXR2/GRSF1/HNRNPA1/HNRNPA2B1/HNRNPA3/HNRNPD/HNRNPF/HNRNPH1/HNRNPH3/HNRNPK/HNRNPL/HNRNPM/HNRNPU/HSPA1A/HTATSF1/IWS1/KDM1A/KHDRBS1/LSM4/LUC7L3/MBNL2/MFAP1/NCBP2/NCL/NONO/NOVA1/NSRP1/PABPN1/PCBP1/PCBP4/PHF5A/PNN/POLR2C/POLR2D/POLR2K/POLR2L/PPP2CA/PPP2R1A/PPP4R2/PRPF4/PRPF40…	110	14.9508
GO:0006605	GO:0006605	CN1_protein targeting	98/1105	441/18862	2.18e-31	7.37e-29	5.83e-29	AKAP6/ANK3/BCAP31/CDK5R1/CSNK2A2/FYN/GABARAP/GDAP1/GET3/GNPTAB/HSP90AA1/HSPA4/HSPA8/HSPD1/IDH1/IMMP1L/LONP2/NACA/NACAD/NDUFA13/PAM16/ROMO1/RPL10/RPL10A/RPL11/RPL12/RPL13A/RPL14/RPL17/RPL19/RPL21/RPL22/RPL23/RPL23A/RPL24/RPL26/RPL27/RPL27A/RPL28/RPL3/RPL30/RPL31/RPL32/RPL34/RPL35/RPL35A/RPL36/RPL36A/RPL37/RPL37A/RPL38/RPL39/RPL41/RPL5/RPL6/RPL7A/RPL9/RPLP2/RPS10/RPS11/RPS12/RPS13/RPS14/RPS15A/RPS1…	98	28.1325
GO:00309001	GO:0030900	NSC_forebrain development	84/1820	357/18862	6.36e-15	1.6e-12	1.2e-12	APLP1/APP/ARPC5/ARX/ASCL1/ATF5/ATP1B2/ATRX/BBS4/BCL11B/BMERB1/BMP2/BTG2/CASP3/CDH2/CHD7/CNP/CNTNAP2/CREB1/CRK/CSNK2A2/CXCR4/DLX2/DMRTA2/DNAJB1/DOCK7/DPCD/EFHC1/EMX1/EMX2/FAT4/FEZF1/FEZF2/FGFR2/FLNA/FOXG1/FYN/GHRH/GLI3/GNG12/GSK3B/GSX2/HDAC1/HES1/HES5/KDM1A/KIF1A/KIF5B/LMX1A/LRP1/MSX1/NDNF/NF1/NFIB/NKX2-1/NR2F2/NR4A2/NRP2/NTRK2/PCM1/PLCB1/POU3F3/PRKG1/PTCHD1/PTN/RAB3GAP1/RAPGEF2/RFX4/RTN4/RYK/SECI…	84	11.7959
GO:00064132	GO:0006413	RG_translational initiation	75/1214	193/18862	1.99e-39	2.64e-36	2.05e-36	AGO2/CSDE1/DENR/DHX33/EIF2AK1/EIF2AK2/EIF2S1/EIF3A/EIF3B/EIF3F/EIF4A1/EIF4A2/EIF4E/EIF4EBP1/EIF4EBP2/EIF4G1/EIF4G2/KHDRBS1/LARP1/PABPC1/PPP1CA/RBM4/RPL10/RPL10A/RPL11/RPL12/RPL13A/RPL14/RPL17/RPL21/RPL22/RPL23/RPL23A/RPL26/RPL27/RPL27A/RPL28/RPL3/RPL30/RPL31/RPL32/RPL34/RPL35/RPL35A/RPL36/RPL36A/RPL37/RPL37A/RPL38/RPL39/RPL41/RPL6/RPL7A/RPLP2/RPS10/RPS11/RPS12/RPS13/RPS15A/RPS16/RPS17/RPS19/RPS20…	75	35.5784
GO:0007409	GO:0007409	CN1_axonogenesis	75/1105	460/18862	4.95e-16	1.32e-13	1.04e-13	ANK3/APP/B4GALT5/BARHL2/BCL11B/BMPR2/CDH4/CDK5R1/CHN1/CRMP1/CTTN/DBN1/DCC/DCLK1/DLX5/DOCK7/DPYSL5/DRAXIN/EFNA2/EFNB2/EIF4G2/ENAH/EPHA5/EPHB2/EVL/FEZF1/FYN/GAP43/GOLGA4/GRB2/GSK3B/HSP90AA1/HSP90AB1/ISLR2/KALRN/KIF5A/KIF5B/KIF5C/LHX1/LHX9/LRP1/MACF1/MAP1B/MAP2/MAP6/NCAM1/NEFL/NFASC/NFIB/NKX2-1/NPTN/NRP2/NRXN1/OLFM1/PAK3/PPP3CB/PTEN/RAB10/RNF165/RPL24/RTN4/RUFY3/SEMA6A/SKIL/SPAST/SPTAN1/SPTBN1/STXBP…	75	12.8794
GO:19019872	GO:1901987	RG_regulation of cell cycle phase transition	71/1214	478/18862	3.01e-11	3.81e-09	2.96e-09	AKT1/ANAPC5/ANKRD17/APP/BAX/BID/BRD4/CCND2/CDC20/CDK4/CEP78/CHEK1/CUL1/CUL3/DDB1/DLG1/DYNC1H1/DYNC1I2/EIF4G1/EP300/FHL1/FOXN3/HAUS4/HMGA2/HSP90AA1/ID2/JADE1/MAPRE1/MDM4/NAE1/NEK2/NOP53/PAGR1/PBX1/PCM1/PCNA/PKIA/PLCB1/PPP2R1A/PSMA3/PSMA6/PSMA7/PSMB3/PSMB7/PSMC5/PSMD1/PSMD11/PSMD14/PSMD2/PSMD3/PSMD6/PSMD7/PSMD9/RAD21/RPA2/RPL26/SIX3/SYF2/TAOK1/TPR/TUBA1A/TUBB/UBE2C/UBE2E1/USP47/WEE1/YWHAE/ZFP36L1/Z…	71	8.41908
GO:0030900	GO:0030900	CN1_forebrain development	70/1105	357/18862	1.95e-19	6.18e-17	4.89e-17	APLP1/APP/ASCL1/ATRX/BCL11B/BMERB1/CDK5R1/CHD7/CNTNAP2/CRK/CSNK2A2/DCLK1/DLX1/DLX2/DLX5/DMRTA2/DOCK7/DRAXIN/EFNA2/EMX2/EPHA5/EPHB2/ERBB4/FEZF1/FOXP2/FYN/GSK3B/GSX2/HES5/HIF1A/HOOK3/KDM1A/KDM6B/KIF1A/KIF5B/LHX1/LHX5/LHX6/LHX8/LRP1/NEFL/NEUROD1/NEUROD6/NF2/NFIB/NKX2-1/NME1/NR2F2/NRP2/PCDH9/PCM1/PGAP1/PHACTR1/PLCB1/POU3F1/POU3F3/PTEN/PTN/RTN4/SECISBP2/SLC32A1/SLC8A1/SOX2/SSTR2/SYNE2/TBR1/TOP2B/UBA6/…	70	16.209
GO:19019902	GO:1901990	RG_regulation of mitotic cell cycle phase transition	69/1214	439/18862	4.16e-12	6.91e-10	5.36e-10	AKT1/ANAPC5/ANKRD17/APP/BAX/BID/BRD4/CCND2/CDC20/CDK4/CEP78/CHEK1/CUL1/CUL3/DDB1/DLG1/DYNC1H1/DYNC1I2/EIF4G1/EP300/FHL1/FOXN3/HAUS4/HMGA2/HSP90AA1/ID2/JADE1/MAPRE1/MDM4/NAE1/NEK2/NOP53/PBX1/PCM1/PCNA/PKIA/PLCB1/PPP2R1A/PSMA3/PSMA6/PSMA7/PSMB3/PSMB7/PSMC5/PSMD1/PSMD11/PSMD14/PSMD2/PSMD3/PSMD6/PSMD7/PSMD9/RAD21/RPA2/RPL26/SYF2/TAOK1/TPR/TUBA1A/TUBB/UBE2C/UBE2E1/USP47/WEE1/YWHAE/ZFP36L1/ZFP36L2/ZNF2…	69	9.16052
GO:00109481	GO:0010948	NSC_negative regulation of cell cycle process	69/1820	359/18862	1.86e-08	1.33e-06	9.97e-07	APC/ATF5/ATRX/AURKAIP1/AURKB/BABAM1/BCL2/BMP7/BRD7/BTG2/CALR/CBX5/CDC20/CDK4/CHMP2A/CLSPN/CNOT2/CNOT6L/CNOT7/CUL1/DACT1/DLG1/EHMT1/EP300/FHL1/FOXN3/MDM4/MGA/MIF/NAE1/NME6/NOP53/PCBP4/PCNA/PPP1R10/PRKAR1A/PRKDC/PSMA3/PSMA6/PSMB3/PSMB6/PSMB7/PSMC1/PSMC3/PSMD1/PSMD14/PSMD2/PSMD6/PSMD7/PSME1/PTTG1/RPA2/RPL23/RPL26/SKP1/SUZ12/SYF2/TFDP1/TMEM67/TPR/USP47/UXT/WAPL/WEE1/YAF2/ZFP36L1/ZNF207/ZNF268/ZWINT	69	5.87615
GO:00482851	GO:0048285	NSC_organelle fission	66/1820	486/18862	0.00279024	0.0219765	0.0164477	ACTR2/ACTR3/ANAPC5/APC/ATRX/AURKAIP1/AURKB/BAG6/BMP7/CALR/CCNB2/CDC14A/CDC16/CDC20/CDC42/CDK13/CHMP2A/CHMP4B/CHTF8/CKS2/CUL3/EML4/FLNA/HNRNPU/HSPA1A/HSPA1B/INSR/KLHDC8B/KNSTRN/KPNB1/LMNA/MSX1/MTFP1/MTFR1L/NME6/NUMA1/NUSAP1/OBSL1/P3H4/PDS5B/PDXP/PHIP/PLCB1/POGZ/PPP2CA/PPP2R1A/PRC1/PRKAR1A/PTTG1/RANBP1/REEP3/RPL24/SMC1A/SMC3/SMC5/TASOR/TOP2A/TOP2B/TPR/UBE2C/UBE2S/USP16/VPS35/WNT5A/ZNF207/ZWINT	66	1.65804
GO:00066122	GO:0006612	RG_protein targeting to membrane	63/1214	211/18862	8.23e-26	3.13e-23	2.43e-23	ARL6IP1/FYN/GET3/NACA/PARD3/RPL10/RPL10A/RPL11/RPL12/RPL13A/RPL14/RPL17/RPL21/RPL22/RPL23/RPL23A/RPL26/RPL27/RPL27A/RPL28/RPL3/RPL30/RPL31/RPL32/RPL34/RPL35/RPL35A/RPL36/RPL36A/RPL37/RPL37A/RPL38/RPL39/RPL41/RPL6/RPL7A/RPLP2/RPS10/RPS11/RPS12/RPS13/RPS15A/RPS16/RPS17/RPS19/RPS20/RPS21/RPS23/RPS25/RPS26/RPS27/RPS27A/RPS28/RPS29/RPS7/RPS8/SEC61A1/SEC62/SEC63/SRP68/SRP9/SSR1/TCAF1	63	22.5045
GO:00608281	GO:0060828	NSC_regulation of canonical Wnt signaling pathway	62/1820	287/18862	9.35e-10	1.02e-07	7.64e-08	APC/APOE/BAMBI/BMP2/CCNY/CDH2/CSNK1A1/CSNK1G2/CSNK1G3/CTNNB1/CTNND1/CUL3/DACT1/DDX3X/DKK3/DVL2/EGR1/FGFR2/FZD7/GLI3/GNAQ/GPC3/GPRC5B/GSK3B/HDAC1/IGFBP2/IGFBP4/NRARP/PPP1CA/PSMA3/PSMA6/PSMB3/PSMB6/PSMB7/PSMC1/PSMC3/PSMD1/PSMD14/PSMD2/PSMD6/PSMD7/PSME1/PTK7/PTPRO/RSPO1/RSPO2/RSPO3/SOX9/SULF2/TBL1XR1/TCF7L2/TLE3/TLE5/TMEM9/UBR5/USP47/USP8/VCP/WLS/WNK1/WNT5A/YAP1	62	6.9914
GO:0050808	GO:0050808	CN1_synapse organization	57/1105	412/18862	1.28e-09	2.03e-07	1.6e-07	ABI2/ACTG1/ACTR2/ADD2/ADGRL3/ANK3/APP/ARC/CDC42/CDK5R1/CLSTN1/CTTN/DBN1/DNER/EFNB2/EPHB2/ERBB4/ERC1/F2R/FYN/GABRA2/GABRB3/GAP43/GRIPAP1/HSPA8/IGF1R/IGSF21/INA/INSR/ITSN1/KALRN/KIF1A/MAP1B/MYH10/NEFL/NEUROD2/NFASC/NPTN/NRP2/NRXN1/NRXN2/PAK3/PCLO/PTEN/PTN/PTPRD/PTPRF/SEPTIN11/SNCA/TUBA1A/UBE2V2/UBE3A/VCP/VPS35/WASF3/YWHAZ/ZNF804A	57	6.6925
GO:0051960	GO:0051960	CN1_regulation of nervous system development	57/1105	422/18862	3.15e-09	3.71e-07	2.94e-07	ACTR2/ASCL1/BMPR2/CDH4/CDK5R1/CHD7/CLSTN1/CTNNB1/DBN1/DCC/DICER1/DLL3/DLX1/DLX2/DMRTA2/DOCK7/DRAXIN/EIF4G2/EPHB2/FEZF1/GOLGA4/GSX2/HDAC2/HES5/HES6/HIF1A/HOOK3/ISLR2/KALRN/KDM1A/LDLR/LRP1/MACF1/MAP1B/MAP2/MAP6/NEFL/NF2/NPTN/NRXN1/PAK3/PARP6/PAX6/PCM1/PPP3CA/PTEN/PTN/PTPRD/RTN4/RUFY3/SEMA6A/SKIL/SOX11/SPEN/UBE2V2/WASF3/YWHAH	57	6.43063

## Sheet: Supplemental Table 3
Supplemental Table 3: Cell cycle-related GO biological process enrichment anaylsis of differentially expressed genes in RG.
	ID	Description	GeneRatio	BgRatio	pvalue	p.adjust	qvalue	geneID	Count
GO:0035567	GO:0035567	non-canonical Wnt signaling pathway	34/898	153/18862	3.22e-14	1.49e-11	1.15e-11	AGO1/AGO2/AGO3/AP2M1/AP2S1/CALM1/CDC42/CLTC/CTNNB1/DAAM1/FZD7/GNB1/GNG2/GPC4/LEF1/MAGI2/PLCB1/PPP3CA/PSMA3/PSMA7/PSMB2/PSMB7/PSMC3/PSMC5/PSMD1/PSMD11/PSMD14/PSMD2/PSMD3/PSMD6/PSMD7/RYK/SFRP1/SFRP2	34
GO:0000086	GO:0000086	G2/M transition of mitotic cell cycle	44/898	258/18862	1.39e-13	5.44e-11	4.17e-11	APP/BRD4/CALM1/CCNY/CDK4/CEP78/CHEK1/CUL1/DYNC1H1/ENSA/FHL1/FOXN3/HMGA2/HSP90AA1/KHDRBS1/MAPRE1/NAE1/PBX1/PCM1/PHLDA1/PKIA/PLCB1/PPP1CB/PPP2R1A/PSMA3/PSMA7/PSMB2/PSMB7/PSMC3/PSMC5/PSMD1/PSMD11/PSMD14/PSMD2/PSMD3/PSMD6/PSMD7/RAD21/TAOK1/TUBA1A/TUBB/USP47/YWHAE/YWHAG	44
GO:0044839	GO:0044839	cell cycle G2/M phase transition	44/898	276/18862	1.55e-12	5e-10	3.83e-10	APP/BRD4/CALM1/CCNY/CDK4/CEP78/CHEK1/CUL1/DYNC1H1/ENSA/FHL1/FOXN3/HMGA2/HSP90AA1/KHDRBS1/MAPRE1/NAE1/PBX1/PCM1/PHLDA1/PKIA/PLCB1/PPP1CB/PPP2R1A/PSMA3/PSMA7/PSMB2/PSMB7/PSMC3/PSMC5/PSMD1/PSMD11/PSMD14/PSMD2/PSMD3/PSMD6/PSMD7/RAD21/TAOK1/TUBA1A/TUBB/USP47/YWHAE/YWHAG	44
GO:0010389	GO:0010389	regulation of G2/M transition of mitotic cell cycle	37/898	203/18862	1.57e-12	5e-10	3.83e-10	APP/BRD4/CDK4/CEP78/CHEK1/CUL1/DYNC1H1/FHL1/FOXN3/HMGA2/HSP90AA1/MAPRE1/NAE1/PBX1/PCM1/PKIA/PPP2R1A/PSMA3/PSMA7/PSMB2/PSMB7/PSMC3/PSMC5/PSMD1/PSMD11/PSMD14/PSMD2/PSMD3/PSMD6/PSMD7/RAD21/TAOK1/TUBA1A/TUBB/USP47/YWHAE/YWHAG	37
GO:1901990	GO:1901990	regulation of mitotic cell cycle phase transition	58/898	439/18862	1.68e-12	5.03e-10	3.86e-10	AKT1/ANAPC5/ANKRD17/APP/BID/BRD4/CCND2/CDK4/CEP78/CHEK1/CUL1/CUL3/DDB1/DLG1/DYNC1H1/EIF4G1/EP300/FHL1/FOXN3/HMGA2/HSP90AA1/ID2/JADE1/MAPRE1/MDM4/NAE1/PBX1/PCM1/PCNA/PKIA/PLCB1/PPP2R1A/PSMA3/PSMA7/PSMB2/PSMB7/PSMC3/PSMC5/PSMD1/PSMD11/PSMD14/PSMD2/PSMD3/PSMD6/PSMD7/RAD21/RPA2/TAOK1/TPR/TUBA1A/TUBB/UBE2E1/USP47/YWHAE/YWHAG/ZFP36L1/ZNF207/ZWINT	58
GO:0006260	GO:0006260	DNA replication	43/898	280/18862	9.98e-12	2.83e-09	2.17e-09	ANKRD17/ATRX/BAZ1A/BOD1L1/CACYBP/CCDC88A/CDC42/CENPX/CHAF1A/CHEK1/CHTF8/DACH1/DHX9/DUT/EHMT2/FAF1/FEN1/GINS2/LIG1/MCM2/MCM3/MCM4/MCM6/MCM7/NASP/NFIB/PCNA/PDS5A/POLD2/PPP2CA/PPP2R1A/REV3L/RFC2/RFC4/RPA1/RPA2/RRM1/SET/SSBP1/SSRP1/STOML2/SUPT16H/WAPL	43
GO:1903312	GO:1903312	negative regulation of mRNA metabolic process	23/898	88/18862	1.33e-11	3.58e-09	2.75e-09	C1QBP/CELF4/DHX9/ELAVL1/ELAVL4/FUS/HNRNPA2B1/HNRNPD/HNRNPU/LARP1/PABPC1/PTBP1/RNPS1/SECISBP2/SRSF10/SRSF4/SRSF6/SRSF7/SYNCRIP/TAF15/THRAP3/YBX1/ZC3H14	23
GO:1902749	GO:1902749	regulation of cell cycle G2/M phase transition	37/898	219/18862	1.64e-11	4.18e-09	3.21e-09	APP/BRD4/CDK4/CEP78/CHEK1/CUL1/DYNC1H1/FHL1/FOXN3/HMGA2/HSP90AA1/MAPRE1/NAE1/PBX1/PCM1/PKIA/PPP2R1A/PSMA3/PSMA7/PSMB2/PSMB7/PSMC3/PSMC5/PSMD1/PSMD11/PSMD14/PSMD2/PSMD3/PSMD6/PSMD7/RAD21/TAOK1/TUBA1A/TUBB/USP47/YWHAE/YWHAG	37
GO:1901987	GO:1901987	regulation of cell cycle phase transition	58/898	478/18862	5.53e-11	1.18e-08	9.03e-09	AKT1/ANAPC5/ANKRD17/APP/BID/BRD4/CCND2/CDK4/CEP78/CHEK1/CUL1/CUL3/DDB1/DLG1/DYNC1H1/EIF4G1/EP300/FHL1/FOXN3/HMGA2/HSP90AA1/ID2/JADE1/MAPRE1/MDM4/NAE1/PBX1/PCM1/PCNA/PKIA/PLCB1/PPP2R1A/PSMA3/PSMA7/PSMB2/PSMB7/PSMC3/PSMC5/PSMD1/PSMD11/PSMD14/PSMD2/PSMD3/PSMD6/PSMD7/RAD21/RPA2/TAOK1/TPR/TUBA1A/TUBB/UBE2E1/USP47/YWHAE/YWHAG/ZFP36L1/ZNF207/ZWINT	58
GO:0060071	GO:0060071	Wnt signaling pathway, planar cell polarity pathway	24/898	108/18862	1.93e-10	3.28e-08	2.52e-08	AP2M1/AP2S1/CDC42/CLTC/DAAM1/FZD7/GPC4/MAGI2/PSMA3/PSMA7/PSMB2/PSMB7/PSMC3/PSMC5/PSMD1/PSMD11/PSMD14/PSMD2/PSMD3/PSMD6/PSMD7/RYK/SFRP1/SFRP2	24
GO:0010972	GO:0010972	negative regulation of G2/M transition of mitotic cell cycle	22/898	100/18862	1.35e-09	1.76e-07	1.35e-07	CHEK1/CUL1/FHL1/FOXN3/HMGA2/NAE1/PSMA3/PSMA7/PSMB2/PSMB7/PSMC3/PSMC5/PSMD1/PSMD11/PSMD14/PSMD2/PSMD3/PSMD6/PSMD7/RAD21/TAOK1/USP47	22

## Sheet: Supplemental Table 4
Supplemental Table 4: Antibodies used in this study.
antibodies	company	Cat.No
CTIP2	Abcam	ab18465
DCX	Cell Signaling	4604
EOMES	Sigma	HPA028896
Vimentin	abcam	ab22651
Cleaved caspase-3	CST	9664
EEA1	SantaCruz	SC-137130
GAPDH	Affinity	T0004
Hoechst	Life	H1398
Ki-67	Life	180191Z
LAMP2	SantaCruz	SC-18822
Map 2 (mono)	Sigma	M1406
nestin Antibody (C-20)	SantaCruz	sc-21247
PAX6	Covance	PRB-278P
PHH3	Abcam	ab10543
Phospho-Histone H3	CST	9706S
PKCλ	BD	610207
SATB2	Abcam	AB51502
SOX1	R&D	AF3369
SOX2	R&D	AF2018
TBR1	Abcam	ab31840
TBR2	Abcam	ab23345
BrdU	arigo	ARG63121
β-III Tubulin (poly)	Covance	PRB-435P
β-III Tubulin (poly)	Sigma	T8660
Goat anti-Chicken IgG (H+L) Secondary Antibody, Alexa Fluor 488	Jackson	103-545-155
Donkey anti-Goat IgG (H+L) Secondary Antibody, Alexa Fluor 488	Life	A11055
Donkey anti-Goat IgG (H+L) Secondary Antibody, Alexa Fluor 546	Life	A11056
Donkey anti-Mouse IgG Secondary Antibody, Alexa Fluor 488	Life	A21202
Donkey anti-Mouse IgG Secondary Antibody, Alexa Fluor 546	Life	A10036
Donkey anti-Rabbit IgG (H+L) Secondary Antibody, Alexa Fluor 488	Life	A21206
Donkey anti-Rabbit IgG (H+L) Secondary Antibody, Alexa Fluor 546	Life	A10040

## Sheet: Supplemental Table 5
Supplemental Table 5: Primers used in this study.
gene	forward	reverse
HMGCS1	TGATGGTGTAGATGCTGGAAAG	ACCACAGTCATGCAAAGAGAG
HMGCR	TGAAGGGTTCGCAGTGATAAA	CCTGGACTGGAAACGGATATAAA
IDI1	CTGGCAGAGATGTGTATCCTTAT	GCTCGATGCAATAATCCTTTCTC
FDFT1	CCAACTCTATGGGCCTGTTT	CATACCTGCTCCAAACCTCTT
LSS	CCAGTCCCAGATCCATAACAC	GGGAGCTGTTTCTCAAGTAGAC
DHCR7	GACTCCACCTATAACGAGGAAAG	GTAGCCGGGTAGAAACTTATGG
DHCR24	AGCCCAGCAAGCTGAATAG	GGTAGTAGTGTCTCAAGGGAATG
NPC2	ATGTCACCTTCACCAGCAATA	AACCATCAGGCTCAGGAATG
LDLR	CTCCCGCCAAGATCAAGAAA	GTTTGGAGTCAACCCAGTAGAG
CYP46A1	GAGTCCTGAGTCGGTTAAGAAG	CGAAGAGTCTCTCACCAAACA
ABCA1	CCTGTCATCTACTGGCTCTCTA	CAGATTGGTGGAGGACACATAG
